# Supplementary material for: Modulation of Symbiotic Compatibility by Rhizobial Zinc Starvation Machinery
Source: mBio. 2020 Feb 18;11(1):e03193-19. doi: 10.1128/mBio.03193-19 (PMC7029138; doi:10.1128/mBio.03193-19)
Supplement: TABLE S1 [file mBio.03193-19-st001.xlsx]

## Sheet: Table S1
Table S1 RNA-seq analysis of Zur regulon and predicted Zur-box. (A) RNA-seq analysis of Sinorhizobium fredii CCBAU45436 and its Mzur mutant under zinc-replete (high_zinc) and -deplete (TPEN) conditions. (B) Zur-box identified in the genome of Sinorhizobium fredii CCBAU45436 and transcription profiles of associated genes in RNA-seq analysis.

## Sheet: Table S1A
Table S1A. RNA-seq analysis of Sinorhizobium fredii CCBAU45436 and its Mzur mutant under zinc-replete (high_zinc) and -deplete (TPEN) conditions.
Gene_ID	Gene_length	Start site in each replicon	End site in each replicon	Strand	Annotation	High_zinc vs TPEN (CCBAU45436)			WT vs Δzur (High_zinc)			WT vs Δzur (TPEN)			RPKM												Mapping reads
						log2FoldChange	pvalue	padj	log2FoldChange	pvalue	padj	log2FoldChange	pvalue	padj	WT-Zn-1	WT-Zn-2	WT-Zn-3	WT-TPEN-1	WT-TPEN-2	WT-TPEN-3	Δzur-Zn-1	Δzur-Zn-2	Δzur-Zn-3	Δzur-TPEN-1	Δzur-TPEN-2	Δzur-TPEN-3	WT-Zn-1	WT-Zn-2	WT-Zn-3	WT-TPEN-1	WT-TPEN-2	WT-TPEN-3	Δzur-Zn-1	Δzur-Zn-2	Δzur-Zn-3	Δzur-TPEN-1	Δzur-TPEN-2	Δzur-TPEN-3
SF45436_c18240	1023	1763842	1764864	+	Zinc ABC transporter2C periplasmic-binding protein ZnuA	-8.62032	0	0	-8.14907	1.55207e-293	1.03383e-289	0.103198	0.623188	0.934343	28.2488	17.415	18.9791	8188.45	8633.14	8887.16	6533.89	6690	5321.01	6317.5	8896.11	8721.08	243	84	98	31284	41483	37992	56259	34072	37529	53798	36936	45968
SF45436_c24480	204	2399890	2400093	-	MISCELLANEOUS%3B Unknown	-8.14013	3.30517e-76	2.24553e-73	1.69685	0.000670078	0.0216669	0.975811	0.0196232	0.34782	57.1302	15.5949	16.5098	6488.07	10075.1	9325.75	7.57126	7.87706	12.7981	2072.26	4798.6	6294.42	98	15	17	4943	9654	7950	13	8	18	3519	3973	6616
SF45436_c06450	732	661249	661980	-	Additional periplasmic component NikK of nickel ECF transporter	-7.84628	3.23979e-73	1.57223e-70	-8.12021	2.68242e-78	8.93381e-75	0.0309221	0.941208	0.991501	29.731	4.92559	5.14241	3200.38	3075.99	3114.52	4122.83	3900.95	3330.68	2560.33	3630.24	3001.41	183	17	19	8749	10576	9527	25401	14216	16809	15601	10785	11320
SF45436_b63920	1170	1811423	1812592	+	four-carbon acid sugar kinase family protein	-7.14346	2.03946e-48	3.14911e-46	-0.38163	0.440066	0.630268	0.226783	0.636507	0.934343	21.2437	6.34457	8.97458	1122.33	1891.35	2200.15	12.3888	18.3697	17.3558	794.302	1205.21	2456.08	209	35	53	4904	10394	10757	122	107	140	7736	5723	14806
SF45436_b63730	1035	1791032	1792066	+	Low-specificity L-threonine aldolase (EC 4.1.2.48)	-7.03495	1.16964e-61	3.05635e-59	-0.855438	0.0453611	0.209843	0.396327	0.343733	0.829423	33.6664	14.1393	21.056	2195.94	3194.11	3680.63	32.3716	43.0841	49.7497	1132.48	1804.02	3955.57	293	69	110	8488	15528	15919	282	222	355	9757	7578	21094
SF45436_c18230	909	1762778	1763686	-	Zinc ABC transporter2C ATP-binding protein ZnuC	-6.27458	5.39973e-143	1.83429e-139	-4.53181	1.87672e-75	4.16695e-72	0.396533	0.100095	0.607115	43.1737	49.231	60.5906	3722.8	4012.3	4087.09	1168.24	1172.71	1191.47	2268.74	2978.93	3733.93	330	211	278	12638	17131	15525	8938	5307	7467	17167	10990	17488
SF45436_c18210	396	1761569	1761964	-	Zinc uptake regulation protein ZUR	-6.09515	1.6961e-90	1.64618e-87	-2.02114	3.16863e-11	3.51771e-08	2.87687	5.80419e-23	3.1064e-19	28.2294	44.9888	57.5343	2763.53	3030.59	3072.86	179.416	170.431	176.545	253.61	522.027	433.259	94	84	115	4087	5637	5085	598	336	482	836	839	884
SF45436_b63930	1002	1812589	1813590	+	4-hydroxythreonine-4-phosphate dehydrogenase (EC 1.1.1.262)	-5.94085	4.99605e-14	6.05047e-13	0.162063	0.838306	0.91122	0.380934	0.626684	0.934343	32.7575	4.02167	3.75673	618.907	868.595	1019.06	11.0273	8.61995	16.7916	285.341	478.029	1161.6	276	19	19	2316	4088	4267	93	43	116	2380	1944	5997
SF45436_b64990	576	1921755	1922330	+	FIG00451018: hypothetical protein	-5.77109	1.11152e-94	1.51033e-91	-0.787337	0.00518905	0.072614	0.297794	0.279233	0.789787	66.0689	81.3748	110.41	3794.74	4776.19	5481.1	118.604	129.028	196.415	2772.81	3482.85	5176.25	320	221	321	8163	12922	13193	575	370	780	13295	8142	15362
SF45436_c18220	822	1761964	1762785	-	Zinc ABC transporter2C inner membrane permease protein ZnuB	-5.58075	1.38991e-64	4.10566e-62	-3.77738	1.79737e-30	2.99307e-27	0.44562	0.162548	0.682449	35.4457	15.481	16.1483	947.604	1166.03	1132.46	335.185	294.455	300.324	535.474	814.112	1034.41	245	60	67	2909	4502	3890	2319	1205	1702	3664	2716	4381
SF45436_c25790	924	2518475	2519398	-	Biotin synthase (EC 2.8.1.6)	-5.44477	3.92599e-54	7.84505e-52	-0.375303	0.297312	0.513495	0.0334673	0.921132	0.985782	20.7216	11.7063	8.57654	555.527	625.565	626.226	10.0295	14.7823	29.0404	390.166	598.913	777.177	161	51	40	1917	2715	2418	78	68	185	3001	2246	3700
SF45436_c14760	1119	1439714	1440832	+	Alanine dehydrogenase (EC 1.4.1.1)	-5.43979	2.0334e-63	5.75622e-61	-0.0114471	0.971914	0.987786	0.205726	0.522631	0.897659	48.5686	121.303	106.761	3557.29	3668.38	4760.17	85.8961	96.5732	95.9189	2626.89	3602.07	4164.23	457	640	603	14866	19281	22259	809	538	740	24469	16359	24009
SF45436_b52970	792	677941	678732	+	Glycerol-3-phosphate regulon repressor2C DeoR family	-5.39459	1.76679e-66	6.00179e-64	-0.432389	0.169664	0.384529	0.0992972	0.749201	0.953334	59.1617	112.74	105.313	2824.39	4098.58	4714.74	116.86	116.157	140.283	2323.9	3239.49	5300.8	394	421	421	8354	15247	15604	779	458	766	15321	10413	21631
SF45436_b52980	768	678729	679496	+	Triosephosphate isomerase (EC 5.3.1.1)	-5.21357	2.80925e-69	1.12271e-66	-0.343918	0.249604	0.468657	-0.00359546	0.990203	0.997869	54.9714	94.7225	72.7465	2198.61	2731.1	3305.67	74.1019	98.6017	109.161	1646.8	2376.01	4233.71	355	343	282	6306	9852	10609	479	377	578	10528	7406	16753
SF45436_b64980	3615	1918026	1921640	-	5-oxoprolinase (EC 3.5.2.9)	-5.02266	3.54825e-85	2.67854e-82	-0.493366	0.0558091	0.230393	-0.14976	0.556822	0.909593	42.8653	30.5081	25.9773	915.44	1046.3	1272.37	41.0496	49.0077	50.0335	801.206	1051.48	1735.32	1303	520	474	12359	17766	19221	1249	882	1247	24110	15427	32322
SF45436_b63940	699	1813592	1814290	+	4-hydroxythreonine-4-phosphate dehydrogenase (EC 1.1.1.262)	-4.80957	4.63387e-06	1.91035e-05	1.34203	0.210081	0.428855	0.195224	0.851196	0.970237	23.8188	0.606839	1.13372	151.696	295.744	276.961	2.54958	2.01152	5.60259	84.3839	179.418	369.01	140	2	4	396	971	809	15	7	27	491	509	1329
SF45436_b61730	996	1584599	1585594	+	membrane protein2C putative	-4.61818	7.05345e-27	2.97647e-25	-0.457641	0.290729	0.508222	0.537748	0.206328	0.72506	35.2235	25.3401	24.6653	569.136	778.28	749.381	29.2255	32.6708	55.3384	335.185	474.725	634.671	295	119	124	2117	3641	3119	245	162	380	2779	1919	3257
SF45436_b53580	1590	734099	735688	+	Dipeptide-binding ABC transporter2C periplasmic substrate-binding component (TC 3.A.1.5.2)	-4.58347	6.66795e-50	1.13255e-47	0.0728984	0.815416	0.896285	0.179571	0.55539	0.909593	31.3391	29.2124	26.7896	519.196	739.39	836.655	23.9863	22.7394	36.3068	363.868	580.028	906.459	419	219	215	3083	5522	5559	321	180	398	4816	3743	7426
SF45436_c39230	900	3917509	3918408	-	N-acetylmuramic acid 6-phosphate etherase	-4.4792	8.66643e-86	7.35996e-83	-1.11679	1.27266e-06	0.000244256	0.803887	0.00028941	0.0408709	44.9268	41.0041	42.9256	817.578	959.23	1099.73	80.7912	82.801	116.036	402.572	686.612	559.61	340	174	195	2748	4055	4136	612	371	720	3016	2508	2595
SF45436_b52990	438	679538	679975	+	Ribose 5-phosphate isomerase B (EC 5.3.1.6)	-4.40939	3.99995e-44	4.38317e-42	-0.277702	0.383757	0.586982	-0.0332799	0.915337	0.983922	88.2427	150.109	131.174	1842.57	2910.6	3081.97	158.957	134.827	152.993	1512.06	2251.84	4255.23	325	310	290	3014	5988	5641	586	294	462	5513	4003	9603
SF45436_b61720	876	1583727	1584602	+	hypothetical protein	-4.40054	5.37922e-42	5.62253e-40	0.0119574	0.970746	0.987786	0.365758	0.255733	0.772173	49.5517	118.635	99.9637	1580.61	1865.79	2204.26	77.7152	84.1523	103.485	922.238	1514.92	1948.6	365	490	442	5171	7677	8069	573	367	625	6725	5386	8795
SF45436_b61840	171	1596971	1597141	-	Coenzyme PQQ synthesis protein A	-4.30244	1.86081e-29	9.57753e-28	0.792153	0.0396578	0.197873	0.375596	0.322544	0.813268	128.66	612.705	506.302	9019.47	7175.08	8357.38	331.419	202.04	184.063	5874.48	5589.2	7460.33	185	494	437	5760	5763	5972	477	172	217	8362	3879	6573
SF45436_b61190	963	1527528	1528490	+	5-dehydro-4-deoxyglucarate dehydratase (EC 4.2.1.41)	-4.25272	3.79452e-29	1.90963e-27	-0.114107	0.765437	0.865448	0.236466	0.529096	0.900103	42.2347	42.0656	40.1174	544.429	871.274	956.215	43.4282	45.471	45.7878	387.338	667.279	959.135	342	191	195	1958	3941	3848	352	218	304	3105	2608	4759
SF45436_c25780	1143	2517336	2518478	-	8-amino-7-oxononanoate synthase (EC 2.3.1.47)	-4.22549	3.07935e-18	5.77931e-17	0.939864	0.0605132	0.237545	0.037793	0.936705	0.989836	25.075	3.71111	4.33329	212.947	196.136	220.669	5.6131	4.92058	6.97941	139.575	198.752	275.25	241	20	25	909	1053	1054	54	28	55	1328	922	1621
SF45436_c39950	684	3986700	3987383	-	Uncharacterized HTH type transcriptional regulator Smed_0045	-4.21173	5.45215e-46	6.85961e-44	-0.942277	0.00154221	0.0364278	0.481555	0.0987468	0.607115	53.3767	79.0687	69.2255	1142.31	1379.8	1206.66	106.652	86.3367	193.393	772.772	1244.57	654.041	307	255	239	2918	4433	3449	614	294	912	4400	3455	2305
SF45436_b61740	1935	1585755	1587689	+	FIG00801583: hypothetical protein	-4.17359	9.50497e-55	2.01802e-52	-0.45886	0.0882959	0.282623	0.26706	0.314546	0.808963	40.9934	54.2556	48.8384	751.266	852.918	993.568	46.112	53.1488	98.5706	552.913	694.99	911.042	667	495	477	5429	7752	8034	751	512	1315	8906	5458	9083
SF45436_b63430	690	1759307	1759996	-	Haloacid dehalogenase2C type II	-4.1558	2.32871e-72	1.05222e-69	-0.2632	0.265283	0.484704	0.56911	0.0108844	0.268447	41.7096	53.791	45.9404	666.309	844.809	1002.64	56.6503	64.335	48.5585	392.428	662.044	641.322	242	175	160	1717	2738	2891	329	221	231	2254	1854	2280
SF45436_c39490	1386	3942039	3943424	+	Dihydroxyacetone ABC transport system2C substrate-binding protein	-4.15059	7.37874e-34	5.06375e-32	-1.32714	0.000107388	0.00737433	0.0799361	0.814477	0.967579	63.1516	83.7037	89.196	1120.91	1532.08	1536.82	111.439	122.171	358.217	1063.24	1357.64	1543.29	736	547	624	5802	9974	8901	1300	843	3423	12267	7637	11021
SF45436_b61830	912	1596014	1596925	-	Coenzyme PQQ synthesis protein B	-4.14817	3.41671e-68	1.28962e-65	0.895374	0.000377341	0.0155481	0.574532	0.0121215	0.281534	31.687	26.7438	31.0646	663.542	419.029	507.468	20.5834	15.6375	11.769	291.239	363.374	413.28	243	115	143	2260	1795	1934	158	71	74	2211	1345	1942
SF45436_c17750	267	1722119	1722385	+	Usg protein	-4.07247	1.81344e-22	5.40373e-21	0.0458696	0.913117	0.955361	0.498777	0.228865	0.747594	80.1735	170.784	234.477	2342.7	3190.3	2613.5	189.118	176.791	103.215	1130.67	2021.89	2613.96	180	215	316	2336	4001	2916	425	235	190	2513	2191	3596
SF45436_c06840	663	695382	696044	+	COG1272: Predicted membrane protein hemolysin III homolog	-4.03854	2.32389e-54	4.78439e-52	-0.257004	0.327488	0.537228	0.713171	0.00549622	0.196172	72.6459	102.686	118.931	1459.18	1729.21	1636.5	121.319	148.149	81.8202	726.222	948.775	1268.72	405	321	398	3613	5385	4534	677	489	374	4008	2553	4334
SF45436_c37520	1611	3746113	3747723	+	Phosphoenolpyruvate carboxykinase [ATP] (EC 4.1.1.49)	-3.99019	7.657e-60	1.85792e-57	-0.138474	0.576803	0.737585	0.629263	0.00874341	0.247019	36.8362	30.6747	24.2267	416.192	480.907	564.314	29.4261	34.4126	37.4542	222.365	291.816	430.937	499	233	197	2504	3639	3799	399	276	416	2982	1908	3577
SF45436_b61510	1122	1561986	1563107	-	conserved hypothetical protein	-3.98123	1.22427e-75	7.56155e-73	-0.826485	0.000138178	0.00868305	0.431929	0.0447085	0.4821	149.238	255.567	191.232	3018.21	2893.69	3491.64	293.003	305.952	456.853	1986.12	2667.49	2317.42	1408	1352	1083	12647	15250	16371	2767	1709	3534	18550	12147	13397
SF45436_b60040	438	1415474	1415911	-	FIG01074222: hypothetical protein	-3.97688	1.47603e-45	1.8233e-43	-0.257511	0.360297	0.567764	0.698405	0.012513	0.285488	232.146	490.035	531.029	6055.29	6655.78	6997.68	457.611	487.029	551.701	3047.98	4128.47	4969.97	855	1012	1174	9905	13693	12808	1687	1062	1666	11113	7339	11216
SF45436_c25750	990	2514447	2515436	-	Biotin synthesis protein bioZ	-3.97327	1.99931e-15	2.82397e-14	1.67066	0.00157876	0.0368987	0.271019	0.580404	0.920414	24.6257	3.64195	5.2031	198.525	165.158	170.896	2.64024	3.85498	4.24879	112.608	136.387	194.084	205	17	26	734	768	707	22	19	29	928	548	990
SF45436_c13200	144	1293720	1293863	-	hypothetical protein	-3.96607	1.33079e-25	4.9678e-24	-0.26116	0.492581	0.674426	0.569684	0.131028	0.646325	189.122	704.021	672.776	6833.6	8950.64	8629.84	611.38	541.22	719.181	3718.22	5480.5	7252.55	229	478	489	3675	6054	5193	741	388	714	4457	3203	5381
SF45436_b61820	768	1595250	1596017	-	Pyrroloquinoline-quinone synthase (EC 1.3.3.11)	-3.93254	2.41441e-34	1.72669e-32	1.03467	0.00286849	0.0519212	0.685014	0.0260598	0.379449	21.0595	14.6364	11.6085	308.558	194.049	226.839	9.59148	3.40006	9.82075	122.634	154.316	176.9	136	53	45	885	700	728	62	13	52	784	481	700
SF45436_c11620	1551	1137244	1138794	+	FIG004684: SpoVR-like protein	-3.89579	4.32935e-47	6.00278e-45	-0.5236	0.0537203	0.227338	0.384287	0.15214	0.677928	49.9159	84.6446	69.2328	890.135	1069.16	1069.69	81.1221	78.3516	132.981	535.129	839.416	946.52	651	619	542	5156	7789	6933	1059	605	1422	6909	5284	7564
SF45436_c14270	297	1388759	1389055	+	HYPOTHETICAL SIGNAL PEPTIDE PROTEIN	-3.85061	1.27733e-114	2.89273e-111	-0.654998	0.00022013	0.0116372	0.513289	0.000769721	0.0675335	63.266	67.1261	72.71	918.697	1046.58	953.18	104.409	109.563	104.999	609.958	712.628	724.712	158	94	109	1019	1460	1183	261	162	215	1508	859	1109
SF45436_b56710	957	1082186	1083142	+	Transketolase2C C-terminal section (EC 2.2.1.1)	-3.83973	1.12078e-51	2.11516e-49	0.177662	0.495004	0.676027	-0.283134	0.251532	0.769016	39.1443	35.6808	27.7407	484.328	482.972	504.61	36.4998	30.644	23.6437	427.927	603.75	759.91	315	161	134	1731	2171	2018	294	146	156	3409	2345	3747
SF45436_c25440	1314	2485699	2487012	+	Dihydropyrimidine dehydrogenase [NADP+] (EC 1.3.1.2)	-3.78708	2.18795e-56	4.79515e-54	-0.0797358	0.743795	0.853599	0.8371	0.000343265	0.0427246	31.7674	26.4709	33.0197	416.524	373.465	471.138	29.8383	28.4329	38.193	157.98	213.014	335.29	351	164	219	2044	2305	2587	330	186	346	1728	1136	2270
SF45436_b56700	810	1081377	1082186	+	Transketolase2C N-terminal section (EC 2.2.1.1)	-3.77923	1.26466e-47	1.79002e-45	-0.563762	0.0330799	0.181653	-0.4345	0.0861738	0.589019	40.2286	39.7996	30.3292	449.251	512.536	555.417	51.0446	50.8362	61.4203	518.046	691.722	841.271	274	152	124	1359	1950	1880	348	205	343	3493	2274	3511
SF45436_c06030	1038	615837	616874	-	possible protease( EC:3.4.24.40 )	-3.77604	1.49229e-94	1.68977e-91	-0.852735	3.84031e-06	0.000609055	0.406808	0.0233753	0.376783	71.721	102.163	67.7572	986.966	1130.75	1185.91	145.137	139.522	150.774	694.167	865.219	933.212	626	500	355	3826	5513	5144	1268	721	1079	5998	3645	4991
SF45436_c25760	1269	2515433	2516701	-	Adenosylmethionine-8-amino-7-oxononanoate aminotransferase (EC 2.6.1.62)	-3.73852	7.59066e-11	6.08866e-10	1.28264	0.0295439	0.172624	0.0708844	0.900598	0.980753	26.1464	2.17271	4.83977	159.942	141.094	146.712	2.34063	5.6983	5.82923	102.618	132.224	191.484	279	13	31	758	841	778	25	36	51	1084	681	1252
SF45436_b61860	1767	1597505	1599271	+	Quino(hemo)protein alcohol dehydrogenase2C PQQ-dependent (EC 1.1.99.8)	-3.72695	1.89698e-30	1.03105e-28	0.997695	0.00226644	0.045065	0.376134	0.245635	0.762994	61.6493	136.952	88.3515	1597.2	1004.49	1194.62	69.6592	44.3335	29.4687	862.196	924.352	1138.47	916	1141	788	10540	8337	8821	1036	390	359	12682	6629	10365
SF45436_c25430	1215	2484461	2485675	+	Pyridine nucleotide-disulphide oxidoreductase associated with reductive pyrimidine catabolism	-3.69882	5.20809e-47	6.93799e-45	0.1727	0.509613	0.686457	0.779095	0.00198257	0.109389	32.3003	33.5155	36.5255	431.51	412.657	483.922	23.9577	25.7901	40.9468	174.116	260.79	339.448	330	192	224	1958	2355	2457	245	156	343	1761	1286	2125
SF45436_c37320	423	3720712	3721134	+	CONSERVED HYPOTHETICAL TRANSMEMBRANE PROTEIN	-3.6942	1.10532e-38	9.75263e-37	-0.218588	0.442016	0.632088	0.499467	0.078164	0.573846	448.144	1412.93	1184.96	12914.8	12375.3	14111.5	1132.21	1058.93	1350.67	8402.64	9904.01	9565.19	1594	2818	2530	20402	24588	24944	4031	2230	3939	29587	17003	20847
SF45436_c20320	564	1965032	1965595	+	Transcriptional regulator2C TetR family	-3.69282	6.90369e-20	1.54798e-18	-0.423651	0.301738	0.516057	0.93939	0.0175666	0.331043	32.4722	16.17	27.3993	272.513	355.587	360.226	21.487	22.7932	58.1208	111.824	175.183	228.84	154	43	78	574	942	849	102	64	226	525	401	665
SF45436_b61670	279	1579781	1580059	-	hypothetical protein	-3.67344	8.60506e-26	3.28443e-24	-0.396738	0.266738	0.486379	0.551134	0.102954	0.611581	28.9851	62.3347	50.4172	473.149	594.439	723.053	56.6373	46.0766	81.6203	309.154	334.704	578.774	68	82	71	493	779	843	133	64	157	718	379	832
SF45436_c25770	639	2516698	2517336	-	Dethiobiotin synthetase (EC 6.3.3.3)	-3.65381	1.36537e-11	1.20786e-10	1.34276	0.0193763	0.145968	-0.140944	0.788287	0.96423	23.0776	4.64673	3.41048	105.179	120.276	175.638	5.02017	1.88606	5.4477	99.0752	151.151	192.262	124	14	11	251	361	469	27	6	24	527	392	633
SF45436_b61810	294	1594960	1595253	-	Coenzyme PQQ synthesis protein D	-3.65131	2.2781e-18	4.38454e-17	1.29538	0.0112511	0.110408	0.558323	0.131725	0.647715	9.70808	10.8209	8.08645	168.492	81.8287	109.884	4.84941	0.683214	5.42685	70.6893	67.8834	105.624	24	15	12	185	113	135	12	1	11	173	81	160
SF45436_c39240	885	3918606	3919490	+	N-acetylglucosamine kinase of eukaryotic type (EC 2.7.1.59)	-3.64625	2.60823e-62	7.08814e-60	-0.626108	0.00459413	0.0681548	0.697374	0.00118156	0.084729	66.1137	68.0605	78.7995	854.127	910.295	900.155	89.8128	105.993	132.753	433.15	642.289	568.656	492	284	352	2823	3784	3329	669	467	810	3191	2307	2593
SF45436_c11600	1950	1133940	1135889	+	Serine protein kinase (prkA protein)2C P-loop containing	-3.63417	3.08634e-41	2.99551e-39	-0.428538	0.112935	0.317813	0.335534	0.213911	0.732083	250.594	547.301	504.642	4603.23	5390.94	6174.12	571.57	604.552	576.461	2932.06	4610.94	5270.53	4109	5032	4967	33523	49377	50311	9381	5869	7750	47594	36492	52954
SF45436_c20310	909	1964025	1964933	-	3-oxoacyl-[acyl-carrier protein] reductase (EC 1.1.1.100)	-3.615	2.36856e-50	4.12616e-48	-0.34176	0.159541	0.374366	0.665065	0.00582924	0.201278	190.749	253.621	240.619	2494.73	2780.34	3113.03	279.185	246.607	341.629	1228.53	1866.23	2195.99	1458	1087	1104	8469	11871	11825	2136	1116	2141	9296	6885	10285
SF45436_e68330	3252	96883	100134	+	Conjugal transfer protein traA	-3.6007	1.09219e-33	7.42034e-32	0.332965	0.269087	0.489322	0.36633	0.213324	0.732083	27.1346	10.6958	13.3419	192.508	206.68	224.585	12.4948	13.5269	14.8078	109.418	168.352	206.259	742	164	219	2338	3157	3052	342	219	332	2962	2222	3456
SF45436_c34810	597	3454304	3454900	-	Peptide methionine sulfoxide reductase MsrA (EC 1.8.4.11)	-3.5941	9.83902e-75	5.57053e-72	0.171113	0.40021	0.599325	0.463305	0.0144017	0.303457	58.1672	73.5388	62.389	748.578	792.756	795.67	60.3009	59.8894	51.7497	417.943	559.643	718.794	292	207	188	1669	2223	1985	303	178	213	2077	1356	2211
SF45436_b56490	2199	1056886	1059084	-	Catalase (EC 1.11.1.6) / Peroxidase (EC 1.11.1.7)	-3.57671	4.52407e-65	1.46364e-62	-0.548951	0.00928324	0.100217	0.188155	0.365686	0.837106	49.9708	69.0571	63.787	598.485	811.322	768.618	71.3188	82.5748	113.252	496.039	671.05	745.358	924	716	708	4915	8380	7063	1320	904	1717	9080	5989	8445
SF45436_b63900	669	1809660	1810328	+	Transcriptional regulator2C GntR family	-3.5724	6.0904e-42	6.26454e-40	-0.207202	0.435467	0.627981	0.742266	0.00431419	0.173044	64.1727	125.542	87.9538	919.369	1136.42	1236.93	104.425	100.583	114.475	436.53	728.126	804.768	361	396	297	2297	3571	3458	588	335	528	2431	1977	2774
SF45436_c16350	132	1585911	1586042	-	hypothetical protein	-3.55888	5.13074e-24	1.72566e-22	-0.202162	0.567282	0.730159	0.860078	0.0141199	0.303262	319.833	628.236	1047.62	8312.91	8775.65	6390.46	754.267	748.679	788.956	3575.72	4845.7	4515.4	355	391	698	4098	5441	3525	838	492	718	3929	2596	3071
SF45436_c11610	1317	1135915	1137231	+	FIG002076: hypothetical protein	-3.52226	6.17787e-42	6.26454e-40	-0.225357	0.387079	0.589064	0.317613	0.218758	0.73774	78.7409	140.588	136.14	1296.34	1356.28	1426.36	128.012	124.301	162.666	716.316	1176.58	1380.55	872	873	905	6376	8390	7850	1419	815	1477	7853	6289	9368
SF45436_c39220	1260	3916198	3917457	-	N-Acetyl-D-glucosamine ABC transport system2C sugar-binding protein	-3.51331	4.76195e-97	8.08817e-94	-0.82053	1.28343e-06	0.000244256	0.476724	0.00382032	0.15728	74.0915	78.9446	80.5052	807.972	911.412	945.434	139.65	136.779	135.721	520.758	746.41	648.796	785	469	512	3802	5394	4978	1481	858	1179	5462	3817	4212
SF45436_c13950	402	1358795	1359196	+	FIG00983764: hypothetical protein	-3.51317	7.15595e-28	3.32997e-26	-0.104821	0.744688	0.853796	0.273859	0.392035	0.851877	175.724	532.863	462.769	4076.43	4740.98	4537.81	454.85	443.702	359.365	2360.78	4326.56	4360.14	594	1010	939	6120	8952	7623	1539	888	996	7900	7059	9031
SF45436_c39270	1161	3921334	3922494	+	N-acetylglucosamine-6-phosphate deacetylase (EC 3.5.1.25)	-3.4992	1.21055e-47	1.74989e-45	-0.655582	0.00696232	0.0864792	0.584845	0.0140524	0.303262	55.9281	52.2461	69.111	642.776	649.517	711.723	80.2304	91.6955	107.316	336.491	443.335	556.676	546	286	405	2787	3542	3453	784	530	859	3252	2089	3330
SF45436_b61900	435	1603716	1604150	+	Pseudoazurin	-3.49889	1.24363e-39	1.12656e-37	0.334816	0.217267	0.436698	0.453315	0.0817115	0.581926	69.9875	118.965	79.7027	1213.87	858.939	953.908	74.837	72.0343	65.3536	578.01	669.506	963.282	256	244	175	1972	1755	1734	274	156	196	2093	1182	2159
SF45436_b65020	966	1924299	1925264	-	putative exported protein	-3.48066	3.13934e-44	3.55477e-42	-0.252699	0.31542	0.528158	0.423367	0.0856898	0.587429	60.6931	79.918	70.5514	712.101	723.549	918.316	74.2874	64.8756	111.862	440.48	625.417	689.943	493	364	344	2569	3283	3707	604	312	745	3542	2452	3434
SF45436_b61680	753	1580065	1580817	-	putative membrane protein	-3.47323	4.45064e-34	3.14976e-32	-0.311491	0.277931	0.496971	0.511345	0.0706039	0.548436	57.172	115.481	117.608	783.028	1095.88	1335.71	110.606	130.709	118.078	536.202	722.16	997.485	362	410	447	2202	3876	4203	701	490	613	3361	2207	3870
SF45436_c26240	456	2565222	2565677	+	Rrf2 family transcriptional regulator	-3.4637	2.15162e-31	1.26018e-29	-0.186614	0.530829	0.703512	0.691457	0.0196637	0.34782	261.32	633.48	622.595	4375.27	5901.42	6448.04	536.211	555.462	633.617	2314.1	3520.27	4523.1	1002	1362	1433	7451	12640	12287	2058	1261	1992	8784	6515	10627
SF45436_c20550	780	1987631	1988410	+	Aspartate racemase (EC 5.1.1.13)	-3.45564	6.35322e-07	2.97887e-06	0.125883	0.856105	0.921246	0.14404	0.835471	0.967579	42.5382	456.537	377.948	2106.42	3395.2	4117.23	249.198	258.807	295.483	2104.45	2629.76	3970.76	279	1679	1488	6136	12439	13420	1636	1005	1589	13664	8325	15958
SF45436_e67700	1530	25162	26691	+	FIG00857549: hypothetical protein	-3.44143	1.17291e-59	2.74785e-57	-0.250899	0.239676	0.459619	0.613873	0.00320737	0.144251	46.5591	57.3891	59.306	525.731	585.682	659.411	55.8332	57.8964	80.2013	292.162	398.092	467.324	599	414	458	3004	4209	4216	719	441	846	3721	2472	3684
SF45436_c36310	774	3595530	3596303	+	L-Cystine ABC transporter2C periplasmic cystine-binding protein	-3.43428	2.11025e-45	2.56019e-43	-0.68076	0.00537129	0.0733159	1.16528	1.16736e-06	0.000416514	55.3135	101.935	87.0286	690.517	941.543	998.948	121.42	112.111	156.476	320.194	469.863	383.906	360	372	340	1996	3423	3231	791	432	835	2063	1476	1531
SF45436_b59090	399	1323451	1323849	-	hypothetical protein	-3.43399	2.01362e-37	1.73171e-35	-0.486444	0.074728	0.261023	0.818391	0.00173708	0.10082	64.976	77.6069	52.6329	713.371	621.623	773.684	80.1004	75.5131	117.417	398.028	466.847	331.257	218	146	106	1063	1165	1290	269	150	323	1322	756	681
SF45436_c07660	153	772281	772433	+	HYPOTHETICAL UNKNOWN PROTEIN	-3.4258	1.63513e-14	2.0921e-13	-0.16352	0.714173	0.834726	0.21819	0.624702	0.934343	681.675	4015.85	4594.27	27077.6	38871.5	33873	3673.81	3123.25	3606.21	17941.9	31610.6	36260.8	877	2897	3548	15472	27935	21657	4731	2379	3804	22851	19629	28585
SF45436_c06290	1497	645522	647018	-	Sulfate adenylyltransferase subunit 1 (EC 2.7.7.4)	-3.42452	2.13744e-32	1.29659e-30	-0.870301	0.00263388	0.0495247	0.838746	0.00359282	0.150225	66.1748	172.562	137.24	1267.64	1253.08	1511.1	180.16	187.85	318.382	624.007	862.618	767.91	833	1218	1037	7087	8811	9453	2270	1400	3286	7776	5241	5923
SF45436_b61710	300	1583414	1583713	+	Miscellaneous%3B Unknown	-3.39841	2.58121e-23	8.19475e-22	-0.132061	0.701279	0.827274	0.444055	0.189193	0.7057	83.6432	174.621	196.137	1369.17	1708.16	1698.25	169.899	200.195	126.673	695.558	1087.41	1728.64	211	247	297	1534	2407	2129	429	299	262	1737	1324	2672
SF45436_c03570	141	372828	372968	+	hypothetical protein	-3.34948	1.03837e-25	3.91928e-24	-0.318019	0.32219	0.533194	0.441169	0.163923	0.682449	275.802	585.128	493.188	3621.48	4979.73	5166.21	560.348	682.371	442.336	2834.58	3232.8	4074.39	327	389	351	1907	3298	3044	665	479	430	3327	1850	2960
SF45436_b53560	975	732213	733187	-	Mannonate dehydratase (EC 4.2.1.8)	-3.33542	2.54148e-30	1.34897e-28	-0.0257299	0.930617	0.964049	0.262703	0.359267	0.836557	38.0557	42.8531	34.3405	252.936	417.938	491.858	41.797	36.8767	38.5299	204.407	309.316	456.048	312	197	169	921	1914	2004	343	179	259	1659	1224	2291
SF45436_c23310	624	2279203	2279826	+	FIG00983787: hypothetical protein	-3.31974	2.91754e-73	1.52475e-70	0.222274	0.244154	0.463123	0.622427	0.000406348	0.0469218	47.6458	83.2725	55.2445	598.611	589.567	656.164	51.4084	48.6067	58.1109	390.426	433.555	374.483	250	245	174	1395	1728	1711	270	151	250	2028	1098	1204
SF45436_c15450	294	1491554	1491847	+	FIG01074925: hypothetical protein	-3.31099	5.95326e-67	2.12876e-64	-0.214897	0.282215	0.50068	0.439815	0.0142792	0.303262	73.2151	75.7465	86.9294	754.115	766.148	814.767	89.31	84.7186	98.67	483.793	543.905	695.138	181	105	129	828	1058	1001	221	124	200	1184	649	1053
SF45436_b61870	723	1599375	1600097	+	Transcriptional regulator2C LuxR family	-3.30551	5.55567e-60	1.39797e-57	-0.117405	0.571285	0.733346	0.359425	0.0663322	0.536387	46.3853	63.0697	56.1746	589.232	484.692	557.379	61.9524	63.3433	53.7649	323.506	487.672	461.453	282	215	205	1591	1646	1684	377	228	268	1947	1431	1719
SF45436_c11830	429	1156929	1157357	+	Inosine-5'-monophosphate dehydrogenase (EC 1.1.1.205)	-3.29747	1.7967e-49	2.90638e-47	-0.351964	0.11478	0.32084	0.236816	0.287701	0.792217	1512.47	2482.79	2311.84	19587.5	20774.8	21632.6	2801.6	2569.11	2676.74	13458.9	18833.7	20318.7	5456	5022	5006	31382	41862	38781	10116	5487	7917	48063	32792	44912
SF45436_b49500	165	329042	329206	-	FIG01075199: hypothetical protein	-3.2928	4.03729e-16	6.06843e-15	-0.406238	0.315845	0.528367	0.432185	0.284794	0.792217	399.296	1952.51	1628.17	9449.69	15412.6	14110.1	1513.58	1442.58	2313.69	6873.68	9864.63	12147.3	554	1519	1356	5823	11945	9729	2102	1185	2632	9441	6606	10327
SF45436_c08620	504	863350	863853	-	FIG00984093: hypothetical protein	-3.28551	7.57694e-47	9.89956e-45	0.0566357	0.810773	0.893651	0.420986	0.0550815	0.517187	36.1019	59.7555	56.2121	439.369	501.834	528.934	40.075	46.6294	58.4209	308.67	336.344	453.633	153	142	143	827	1188	1114	170	117	203	1295	688	1178
SF45436_e67710	432	26688	27119	+	putative transmembrane protein	-3.27392	2.95563e-27	1.28722e-25	-0.424666	0.176913	0.39378	0.721758	0.0107968	0.268447	23.95	14.2375	20.6373	198.965	216.349	160.089	23.1021	28.8278	28.2032	84.8147	111.218	153.65	87	29	45	321	439	289	84	62	84	305	195	342
SF45436_c04770	621	497189	497809	-	HYPOTHETICAL TRANSMEMBRANE SIGNAL PEPTIDE PROTEIN	-3.26515	3.59479e-17	6.10574e-16	0.337787	0.384037	0.587012	0.550223	0.155195	0.677928	145.16	826.502	475.994	4232.94	4450.66	5224.96	337.3	323.131	484.184	2718.13	3598.27	3182.23	758	2420	1492	9817	12982	13559	1763	999	2073	14051	9069	10182
SF45436_e67720	1485	27116	28600	+	FIG00857600: hypothetical protein	-3.22973	7.40061e-50	1.22634e-47	-0.573723	0.00876114	0.0959835	0.585482	0.0064812	0.21412	59.7423	63.1271	67.2401	568.348	567.875	646.358	77.4469	80.4813	124.827	328.196	382.944	477.042	746	442	504	3152	3961	4011	968	595	1278	4057	2308	3650
SF45436_b53610	852	737737	738588	+	Oligopeptide transport system permease protein OppB (TC 3.A.1.5.1)	-3.18784	7.57611e-13	7.94323e-12	-0.551462	0.223828	0.444507	-0.0357162	0.933367	0.989084	15.4936	4.48078	4.18559	61.5987	74.4648	89.5979	8.50639	13.4381	14.4704	54.7075	74.3224	102.509	111	18	18	196	298	319	61	57	85	388	257	450
SF45436_b63440	1002	1760615	1761616	+	Aminotransferase2C class III	-3.1862	6.05998e-11	4.90722e-10	1.2238	0.0144851	0.127122	0.914923	0.0573363	0.523983	32.1641	11.2183	8.10663	125.599	162.968	183.895	6.99583	5.0116	10.1329	68.2181	77.4585	104.984	271	53	41	470	767	770	59	25	70	569	315	542
SF45436_b53570	699	733262	733960	-	Transcriptional regulator2C GntR family	-3.18158	2.84034e-28	1.34009e-26	-0.187682	0.520038	0.694043	0.371395	0.191088	0.706891	52.4014	72.5172	49.317	396.094	526.614	655.599	55.071	64.0814	79.0588	249.714	397.258	573.923	308	239	174	1034	1729	1915	324	223	381	1453	1127	2067
SF45436_c39210	990	3915016	3916005	-	N-Acetyl-D-glucosamine ABC transport system2C permease protein 1	-3.17054	3.64023e-43	3.92567e-41	-0.849133	0.000276397	0.0129773	0.4114	0.0634517	0.536387	32.4338	25.9221	21.6129	220.433	245.587	257.915	46.9242	54.7814	43.367	150.103	197.362	197.417	270	121	108	815	1142	1067	391	270	296	1237	793	1007
SF45436_b56720	1467	1083212	1084678	+	Unknown pentose kinase TM0952	-3.16748	3.46729e-38	3.0201e-36	0.412972	0.102079	0.29947	-0.249933	0.294413	0.797418	31.6158	16.7706	19.3121	217.388	201.58	194.117	17.0886	16.4307	17.6981	190.228	223.046	315.933	390	116	143	1191	1389	1190	211	120	179	2323	1328	2388
SF45436_c06300	954	647018	647971	-	Sulfate adenylyltransferase subunit 2 (EC 2.7.7.4)	-3.16463	2.69404e-21	7.29216e-20	-0.282463	0.400794	0.599981	0.989987	0.00279234	0.13663	30.6659	68.4735	53.3715	376.107	449.901	537.301	57.9108	60.4279	66.5929	186.619	292.881	207.308	246	308	257	1340	2016	2142	465	287	438	1482	1134	1019
SF45436_c22620	1215	2200942	2202156	-	NADH-ubiquinone oxidoreductase chain D (EC 1.6.5.3)	-3.15797	1.85574e-41	1.8541e-39	0.123818	0.60403	0.756328	0.492005	0.0318834	0.406286	35.6283	39.2759	36.1994	264.46	339.763	386.626	32.5629	27.1126	42.0212	165.217	256.937	283.059	364	225	222	1200	1939	1963	333	164	352	1671	1267	1772
SF45436_c22610	513	2200412	2200924	-	NADH-ubiquinone oxidoreductase chain E (EC 1.6.5.3)	-3.15637	2.63333e-23	8.32131e-22	-0.0560974	0.86415	0.926461	0.644363	0.0343695	0.424816	22.023	21.4984	28.9646	190.515	214.144	240.235	23.3916	17.2282	34.2114	95.3086	134.483	183.491	95	52	75	365	516	515	101	44	121	407	280	485
SF45436_c07310	180	739305	739484	-	HYPOTHETICAL UNKNOWN PROTEIN	-3.13912	7.07112e-12	6.55405e-11	-0.578367	0.207558	0.426227	0.394463	0.386791	0.850844	86.5502	426.537	399.538	1871.38	3285.75	2862.32	438.279	455.294	465.755	1361.48	1943.76	2796.97	131	362	363	1258	2778	2153	664	408	578	2040	1420	2594
SF45436_c36370	1833	3604904	3606736	+	Beta-(1-->2)glucan export ATP-binding/permease protein NdvA (EC 3.6.3.42)	-3.13051	2.478e-72	1.05222e-69	-0.629313	0.000315277	0.0141896	0.428058	0.0132041	0.293229	88.8848	143.592	134.24	1020.96	1078.2	1107.08	186.415	188.263	191.652	719.147	822.515	841.667	1370	1241	1242	6989	9283	8480	2876	1718	2422	10973	6119	7949
SF45436_b61800	1122	1593842	1594963	-	Coenzyme PQQ synthesis protein E	-3.11854	6.71927e-23	2.03886e-21	1.16105	0.000509051	0.0185393	0.676341	0.0283054	0.390424	27.0282	12.6649	11.1243	207.387	103.983	135.434	8.57724	7.51901	6.8515	90.7942	79.9346	108.632	255	67	63	869	548	635	81	42	53	848	364	628
SF45436_c06310	756	648017	648772	-	Phosphoadenylyl-sulfate reductase [thioredoxin] (EC 1.8.4.8) / Adenylyl-sulfate reductase [thioredoxin] (EC 1.8.4.10)	-3.11627	3.12142e-25	1.15255e-23	-0.272392	0.366892	0.574081	1.01584	0.000656232	0.059528	55.8439	131.013	99.5832	642.496	866.241	968.288	131.383	128.33	85.377	296.99	508.753	420.002	355	467	380	1814	3076	3059	836	483	445	1869	1561	1636
SF45436_b63450	1371	1761625	1762995	+	putative aminotransferase	-3.11209	2.83906e-41	2.79545e-39	0.637169	0.00817473	0.0929272	0.75461	0.000785236	0.0677836	24.8084	22.1217	23.41	167.378	198.768	242.793	14.3855	13.4789	17.3504	89.2001	119.691	152.464	286	143	162	857	1280	1391	166	92	164	1018	666	1077
SF45436_c22580	441	2196074	2196514	+	Inosine-5'-monophosphate dehydrogenase (EC 1.1.1.205)	-3.10612	6.53343e-31	3.66844e-29	0.324075	0.256786	0.475827	0.647499	0.0105304	0.268359	30.7423	26.4511	23.8101	217.977	246.693	236.589	18.32	20.4964	26.312	103.787	158.674	186.603	114	55	53	359	511	436	68	45	80	381	284	424
SF45436_c34290	1206	3396558	3397763	+	Ornithine aminotransferase (EC 2.6.1.13)%3B Acetylornithine aminotransferase (EC 2.6.1.11)	-3.10182	5.7577e-37	4.82936e-35	-1.1106	6.30205e-06	0.00087454	-0.0727362	0.759873	0.957354	36.0914	26.0276	26.4486	232.463	263.035	267.876	51.8196	58.7938	81.4224	195.835	246.596	360.81	366	148	161	1047	1490	1350	526	353	677	1966	1207	2242
SF45436_c41550	969	4129424	4130392	-	Cysteine synthase (EC 2.5.1.47)	-3.09472	5.87007e-36	4.63736e-34	-0.374717	0.130901	0.34005	1.16474	2.19186e-06	0.000669767	103.828	208.15	146.391	1030.99	1255.86	1622.76	185.143	205.218	203.123	454.489	702.814	587.26	846	951	716	3731	5716	6571	1510	990	1357	3666	2764	2932
SF45436_c23670	396	2309262	2309657	-	FIG00450153: hypothetical protein	-3.09238	3.84815e-21	1.0293e-19	0.495275	0.135202	0.344391	-0.220671	0.496465	0.889208	82.8864	181.562	131.078	1140.71	1130.62	1092.57	145.513	84.201	49.4471	1118.19	1286.09	1515.92	276	339	262	1687	2103	1808	485	166	135	3686	2067	3093
SF45436_b51260	783	506107	506889	-	3-oxoacyl-[acyl-carrier protein] reductase (EC 1.1.1.100)	-3.09154	3.8398e-32	2.28838e-30	-0.267571	0.317455	0.529435	0.428973	0.0905442	0.594592	32.5029	31.1499	24.2903	218.863	264.561	267.725	29.4371	32.5796	44.0877	163.09	230.973	164.587	214	115	96	640	973	876	194	127	238	1063	734	664
SF45436_e67730	2775	28623	31397	+	FIG01086056: hypothetical protein	-3.0782	2.16255e-48	3.26496e-46	-0.537325	0.0110841	0.109416	0.407575	0.0508953	0.512719	49.1981	47.0037	47.9767	391.758	398.563	427.553	57.6285	55.6631	95.9126	239.396	317.157	361.801	1148	615	672	4060	5195	4958	1346	769	1835	5530	3572	5173
SF45436_c22590	2532	2196536	2199067	-	NADH-ubiquinone oxidoreductase chain G (EC 1.6.5.3)	-3.06664	9.11729e-23	2.75302e-21	0.135674	0.667372	0.805611	0.651118	0.0349584	0.430352	27.3356	12.6483	13.2235	137.584	144.96	165.394	11.684	13.4862	23.4867	70.6457	85.8284	128.853	582	151	169	1301	1724	1750	249	170	410	1489	882	1681
SF45436_c21420	954	2072166	2073119	-	UDP-3-O-[3-hydroxymyristoyl] N-acetylglucosamine deacetylase (EC 3.5.1.108)	-3.05291	3.81456e-31	2.21505e-29	-0.41001	0.119182	0.327266	0.299121	0.25516	0.77197	654.082	1585.12	1555.46	9839.68	10804.3	10839.8	1533.7	1557.44	1949.59	6571.32	8898.51	10119	5247	7130	7490	35057	48414	43214	12315	7397	12823	52185	34454	49739
SF45436_c11840	963	1157580	1158542	-	UPF0028 protein YchK	-3.04308	1.84323e-32	1.13844e-30	-0.33599	0.190919	0.409331	0.615515	0.0161775	0.320673	207.963	413.609	415.163	2662.09	2857.01	3019.98	453.898	416.748	436.942	1395.91	1882.61	2295.35	1684	1878	2018	9574	12923	12153	3679	1998	2901	11190	7358	11389
SF45436_c39250	765	3919487	3920251	+	Predicted transcriptional regulator of N-Acetylglucosamine utilization2C GntR family	-3.03293	1.35678e-36	1.1106e-34	-0.545215	0.0276099	0.168186	0.61031	0.00685711	0.218448	24.873	15.5255	15.5387	136.508	157.796	170.17	30.2851	27.8323	24.6482	84.4843	103.388	116.958	160	56	60	390	567	544	195	106	130	538	321	461
SF45436_b54480	981	832015	832995	+	Multicopper oxidase	-3.02964	1.43275e-23	4.65748e-22	-1.25023	3.64869e-05	0.00342309	0.273127	0.366769	0.83815	654.385	1242.06	1362.19	8200.29	9161.4	9244.24	2486.18	2730.21	2534.07	5576.48	7608	8832.91	5398	5745	6745	30043	42214	37896	20528	13334	17139	45538	30291	44646
SF45436_c04280	507	445831	446337	-	NUDIX hydrolase	-3.02959	2.16227e-35	1.65062e-33	-0.348176	0.155998	0.369924	0.366724	0.12932	0.642925	114.467	224.221	213.749	1292.35	1614.59	1591.57	244.183	262.273	195.11	866.507	1272.29	1351.32	488	536	547	2447	3845	3372	1042	662	682	3657	2618	3530
SF45436_c30690	1353	3020451	3021803	-	Phosphoglucosamine mutase (EC 5.4.2.10)	-3.02825	1.58525e-44	1.85693e-42	-0.503363	0.0200964	0.147913	0.392071	0.0693943	0.545793	305.353	527.012	452.904	3343.8	3394.12	3742.88	581.145	586.413	653.506	2138.21	2814.29	3034.63	3474	3362	3093	16896	21570	21162	6618	3950	6096	24082	15454	21155
SF45436_c22600	1266	2199142	2200407	-	NADH-ubiquinone oxidoreductase chain F (EC 1.6.5.3)	-2.99856	9.81132e-27	4.06452e-25	-0.0987505	0.728832	0.843717	0.433511	0.11376	0.624394	31.281	19.4332	19.5614	182.952	190.701	191.102	18.7694	19.8326	37.0059	97.5471	138.376	182.586	333	116	125	865	1134	1011	200	125	323	1028	711	1191
SF45436_b56690	981	1080172	1081152	-	Ribose ABC transport system2C permease protein RbsC (TC 3.A.1.2.1)	-2.9851	5.09121e-34	3.56595e-32	0.0302851	0.903726	0.949632	-0.307479	0.198898	0.717802	36.6107	38.4832	36.15	265.309	315.551	299.555	38.7558	36.2417	33.8586	268.305	366.448	455.435	302	178	179	972	1454	1228	320	177	229	2191	1459	2302
SF45436_c25500	1251	2491856	2493106	+	Beta-ureidopropionase (EC 3.5.1.6)	-2.98271	9.8098e-28	4.53386e-26	-0.0775565	0.777229	0.871716	0.481262	0.0770941	0.572763	85.3667	162.246	173.413	1046.02	1182.43	1095.7	129.922	122.671	191.074	531.323	918.208	932.256	898	957	1095	4887	6948	5728	1368	764	1648	5533	4662	6009
SF45436_c21250	231	2054562	2054792	-	HYPOTHETICAL SIGNAL PEPTIDE PROTEIN	-2.96935	2.16742e-49	3.42452e-47	0.105931	0.619016	0.768859	0.480535	0.0103938	0.268359	65.8973	109.259	69.47	566.828	649.758	677.505	75.0924	79.1286	70.9527	388.996	526.916	445.301	128	119	81	489	705	654	146	91	113	748	494	530
SF45436_c07460	174	754119	754292	-	HYPOTHETICAL UNKNOWN TRANSMEMBRANE PROTEIN	-2.96531	6.21809e-16	9.20386e-15	-0.0371998	0.924563	0.960617	0.726893	0.0299114	0.396252	32.8066	15.8458	20.495	149.272	238.594	166.411	26.63	20.7791	25.0077	93.8955	124.612	118.235	48	13	18	97	195	121	39	18	30	136	88	106
SF45436_c39190	1065	3913103	3914167	-	hypothetical oxidoreductase related to N-acetylglucosamine utilization	-2.96077	1.23728e-64	3.82094e-62	-0.779506	1.14111e-05	0.00135731	0.365813	0.0278472	0.388929	34.2814	29.2744	38.1354	246.897	242.086	303.566	53.4369	66.5778	55.1579	181.155	206.136	228.163	307	147	205	982	1211	1351	479	353	405	1606	891	1252
SF45436_c19030	468	1843477	1843944	-	Immunoreactive 14 kDa protein BA14k	-2.95349	1.43486e-39	1.28269e-37	-0.533696	0.0184635	0.143538	0.423594	0.0545041	0.515382	75.7251	125.079	151.975	869.094	936.666	913.746	169.838	184.985	153.723	559.841	694.424	774.263	298	276	359	1519	2059	1787	669	431	496	2181	1319	1867
SF45436_b56670	1479	1077607	1079085	-	Ribose ABC transport system2C ATP-binding protein RbsA (TC 3.A.1.2.1)	-2.94805	1.4281e-51	2.62229e-49	-0.227986	0.250793	0.469778	-0.241542	0.203132	0.72092	37.6311	35.7068	32.5509	287.681	281.419	249.01	42.9775	44.6819	36.58	243.673	329.688	394.336	468	249	243	1589	1955	1539	535	329	373	3000	1979	3005
SF45436_c23490	444	2295220	2295663	+	hypothetical protein	-2.94625	3.24188e-20	7.62122e-19	0.412819	0.200424	0.41824	0.524757	0.0986906	0.607115	75.8007	221.166	203.919	1149.46	1368.5	1331.25	137.007	123.052	114.991	587.668	1010.54	1078.39	283	463	457	1906	2854	2470	512	272	352	2172	1821	2467
SF45436_c23030	366	2252897	2253262	-	FIG01074785: hypothetical protein	-2.93944	6.14825e-31	3.51019e-29	-0.393913	0.121412	0.32981	0.665744	0.00873463	0.247019	1049.2	2550.88	2091.07	14400.1	14460.9	14778.5	2497.62	2641.98	2335.38	8321.86	8174.01	11013	3229	4402	3863	19683	24860	22603	7694	4814	5893	25354	12142	20768
SF45436_c23220	201	2273408	2273608	+	hypothetical protein	-2.93864	8.92525e-30	4.66447e-28	-0.333884	0.225707	0.446919	0.756366	0.00118812	0.084729	34.3164	35.8759	36.4695	230.465	256.327	328.594	42.559	43.9704	47.6267	130.889	155.68	197.947	58	34	37	173	242	276	72	44	66	219	127	205
SF45436_c17470	1938	1693035	1694972	+	Cyclic beta-12C2-glucan modification transmembrane protein	-2.93546	1.23082e-35	9.6117e-34	-0.47886	0.0429547	0.204665	0.428053	0.0671282	0.538404	40.1936	74.9648	69.004	432.874	496.436	476.505	93.0622	81.2581	81.7281	281.979	387.26	375.951	655	685	675	3133	4519	3859	1518	784	1092	4549	3046	3754
SF45436_a45300	600	326545	327144	-	small heat shock protein	-2.92193	0.108317	0.156476	-2.09096	0.253866	NA	2.05734	0.235614	NA	0	0	0.330197	0.446276	1.0645	0.797674	0.198018	0.66955	0.483483	0.200218	0	0.323474	0	0	1	1	3	2	1	2	2	1	0	1
SF45436_c08560	279	858245	858523	+	HYPOTHETICAL/UNKNOWN SIGNAL PEPTIDE PROTEIN	-2.91364	1.06589e-20	2.70212e-19	-0.334758	0.285558	0.504002	0.836642	0.00707216	0.221141	133.417	368.687	436.002	2288.96	2495.27	2266.08	352.599	371.492	455.93	1167.29	1690.3	1091.46	313	485	614	2385	3270	2642	828	516	877	2711	1914	1569
SF45436_c32670	1215	3231260	3232474	-	Membrane fusion component of tripartite multidrug resistance system	-2.91327	2.08423e-33	1.37479e-31	-0.176316	0.469722	0.656163	-0.0961394	0.687415	0.947476	47.5696	66.3327	70.9312	357.682	464.173	567.629	58.4763	67.2856	82.7293	377.399	536.384	572.029	486	380	435	1623	2649	2882	598	407	693	3817	2645	3581
SF45436_b59440	1584	1355739	1357322	-	FIG01074132: hypothetical protein	-2.8966	9.96807e-35	7.20458e-33	-0.267818	0.265593	0.485089	0.457877	0.044825	0.4821	24.2503	15.6657	13.2579	124.247	138.707	136.42	21.0769	15.7243	27.5622	80.3148	101.574	109.172	323	117	106	735	1032	903	281	124	301	1059	653	891
SF45436_c05990	681	612969	613649	-	Transcriptional regulator2C ArsR family	-2.89077	2.07051e-23	6.60423e-22	-0.154931	0.595219	0.750616	0.464065	0.106801	0.617347	73.1706	128.313	137.606	760.439	854.411	894.66	109.564	113.558	153.564	449.83	625.567	744.417	419	412	473	1934	2733	2546	628	385	721	2550	1729	2612
SF45436_c11980	432	1170990	1171421	-	FIG00985335: hypothetical protein	-2.87744	5.50644e-23	1.6928e-21	-0.0632317	0.829957	0.906465	0.538952	0.0611782	0.533267	69.3723	131.083	121.072	768.586	856.526	728.985	126.236	109.267	99.0469	371.238	619.972	630.324	252	267	264	1240	1738	1316	459	235	295	1335	1087	1403
SF45436_c23680	1509	2309794	2311302	-	Aldehyde dehydrogenase (EC 1.2.1.3)	-2.87097	1.03225e-17	1.81217e-16	0.229379	0.493799	0.675399	-0.455517	0.173593	0.689576	270.712	643.86	461.619	3517.15	3314.97	3233.2	580.747	415.174	177.63	4325.91	4537.1	4939.31	3435	4581	3516	19821	23496	20388	7376	3119	1848	54339	27787	38403
SF45436_c39260	1023	3920315	3921337	+	Glucosamine-6-phosphate deaminase [isomerizing]2C alternative (EC 3.5.99.6)	-2.87084	4.33109e-37	3.67818e-35	-0.421517	0.0644303	0.244911	0.458735	0.0384396	0.453147	51.3826	68.4161	39.3138	362.779	345.883	454.043	70.4966	76.5761	65.9295	230.75	300.583	315.126	442	330	203	1386	1662	1941	607	390	465	1965	1248	1661
SF45436_c22490	795	2188216	2189010	+	FIG01076290: hypothetical protein	-2.86096	2.54047e-32	1.52743e-30	-0.234801	0.336189	0.544325	0.369048	0.12122	0.634538	61.4815	74.9652	81.7393	470.863	582.193	529.174	80.1038	95.2529	81.1887	278.795	410.343	536.844	411	281	328	1398	2174	1758	536	377	445	1845	1324	2199
SF45436_c38670	429	3858457	3858885	+	hypothetical protein	-2.85188	1.02861e-47	1.51921e-45	-0.28003	0.162888	0.376866	0.690244	0.00029019	0.0408709	74.0156	104.315	98.8282	613.551	659.045	717.907	110.779	104.412	119.349	302.708	444.539	488.604	267	211	214	983	1328	1287	400	223	353	1081	774	1080
SF45436_c14190	225	1383011	1383235	-	FIG01074899: hypothetical protein	-2.84868	6.77858e-20	1.52496e-18	0.509755	0.131065	0.34005	0.554197	0.0573719	0.523983	41.7555	28.2787	30.8184	196.361	281.973	256.319	29.5706	14.2837	26.4304	144.157	186.163	171.657	79	30	35	165	298	241	56	16	41	270	170	199
SF45436_b59100	438	1323987	1324424	-	Small Molecule Metabolism%3B Central intermediary metabolism%3B salvage of nucleosides and nucleotides	-2.8427	5.72039e-25	2.04549e-23	-0.635937	0.0212573	0.150106	0.361156	0.187611	0.705616	200.65	411.59	289.488	2118.28	2006.5	2334.56	388.983	375.131	634.82	1560.88	2074.64	1394.04	739	850	640	3465	4128	4273	1434	818	1917	5691	3688	3146
SF45436_b59080	663	1322747	1323409	-	hypothetical protein	-2.84181	4.63719e-09	2.92798e-08	-0.464391	0.345171	0.552688	0.694442	0.141983	0.663127	24.2153	6.39789	4.78113	92.4862	87.6644	79.0455	12.9025	10.6037	26.2525	53.0896	63.549	43.6177	135	20	16	229	273	219	72	35	120	293	171	149
SF45436_c19230	243	1861932	1862174	+	hypothetical protein	-2.83431	3.00658e-20	7.11731e-19	-0.138734	0.654492	0.795995	0.419003	0.168193	0.686372	107.178	242.638	233.991	1171.34	1490.3	1485.05	218.064	235.582	186.827	755.886	1117.38	1230	219	278	287	1063	1701	1508	446	285	313	1529	1102	1540
SF45436_c28280	2607	2788511	2791117	-	ClpB protein	-2.83162	6.923e-35	5.11249e-33	-0.375177	0.103206	0.301516	0.80719	0.000427404	0.0469218	71.1628	145.298	127.899	808.946	765.278	874.779	126.923	139.457	179.818	422.785	530.777	446.163	1560	1786	1683	7876	9371	9530	2785	1810	3232	9175	5616	5993
SF45436_b56650	783	1075961	1076743	-	3-oxoacyl-[acyl-carrier protein] reductase (EC 1.1.1.100)	-2.82928	4.45941e-26	1.76147e-24	-0.457591	0.0916956	0.287158	-0.411788	0.114485	0.624394	48.2986	35.4838	27.8327	286.916	252.325	258.251	54.1704	53.6153	46.3106	275.703	378.87	406.759	318	131	110	839	928	845	357	209	250	1797	1204	1641
SF45436_b61650	762	1577585	1578346	-	FIG01075297: hypothetical protein	-2.8224	1.03881e-26	4.27737e-25	-0.516557	0.0503924	0.220541	0.329478	0.211106	0.73092	460.557	804.662	842.912	4754.77	5047.84	5103.54	1020.34	998.789	995.518	2958.97	4324.79	4579.57	2951	2891	3242	13531	18067	16251	6544	3789	5230	18769	13375	17980
SF45436_c16700	354	1612805	1613158	-	miscellaneous%3B hypothetical/partial homology	-2.82028	2.91002e-14	3.61185e-13	0.879288	0.0273456	0.167703	0.655883	0.0648929	0.536387	39.6413	13.7799	13.4317	125.562	175.612	183.195	14.7674	10.7809	11.4725	75.6757	123.196	109.652	118	23	24	166	292	271	44	19	28	223	177	200
SF45436_e67740	1803	31400	33202	+	Choline dehydrogenase (EC 1.1.99.1)	-2.81818	4.25194e-31	2.44811e-29	-0.593054	0.0151281	0.129689	0.483455	0.0445953	0.4821	51.1842	44.4648	48.8977	356.872	316.22	346.942	57.725	59.4908	100.88	185.893	245.298	298.608	776	378	445	2403	2678	2614	876	534	1254	2790	1795	2774
SF45436_e67940	303	47829	48131	-	MISCELLANEOUS%3B Unknown	-2.79799	1.51873e-50	2.71532e-48	-0.153062	0.42209	0.616701	0.630437	0.000551841	0.0537733	129.129	207.89	203.349	1271.67	1216.97	1247.85	185.862	194.236	217.328	700.169	900.183	815.41	329	297	311	1439	1732	1580	474	293	454	1766	1107	1273
SF45436_c25490	642	2490937	2491578	-	Transcriptional regulator RutR of pyrimidine catabolism (TetR family)	-2.78226	6.65334e-24	2.22674e-22	-0.159062	0.566277	0.729588	0.200711	0.463943	0.874683	85.7661	185.331	176.208	959.702	1063.5	1046.67	156.564	158.001	183.678	593.357	987.102	1091.65	463	561	571	2301	3207	2808	846	505	813	3171	2572	3611
SF45436_c14490	501	1413701	1414201	+	GCN5-related N-acetyltransferase	-2.77804	1.10112e-32	6.86329e-31	-0.622031	0.0087161	0.0959835	0.647526	0.00406737	0.166172	40.5908	60.5367	50.617	350.607	329.76	354.416	61.6582	68.5587	101.908	180.556	238.031	242.896	171	143	128	656	776	742	260	171	352	753	484	627
SF45436_c00530	258	52805	53062	-	FIG00983952: hypothetical protein	-2.77687	6.19283e-21	1.61823e-19	-0.480969	0.104285	0.303603	0.651745	0.0273533	0.388929	686.809	1707.41	1673.25	8334.98	9968.31	9555.39	1887.62	1868.51	1917.07	4617.59	5556.23	7559.51	1490	2077	2179	8031	12080	10302	4099	2400	3410	9917	5818	10049
SF45436_c21240	303	2053951	2054253	-	HYPOTHETICAL SIGNAL PEPTIDE PROTEIN	-2.76873	4.79979e-23	1.48226e-21	-0.0646018	0.817808	0.898173	0.405517	0.146998	0.669485	668.015	1808.72	1365.25	7179.3	9125.16	9861.15	1344.56	1298.66	1371.94	4711.28	6819.28	8225.2	1702	2584	2088	8124	12987	12486	3429	1959	2866	11883	8386	12841
SF45436_c40170	138	4005486	4005623	+	FIG00451146: hypothetical protein	-2.76766	3.48445e-14	4.28865e-13	-0.625716	0.0868514	0.280698	0.414671	0.255433	0.772173	486.037	2273.05	2464.99	10896.9	13094.9	11552.4	2526.02	2510.81	3016.51	9244.86	8639.78	8780.2	564	1479	1717	5616	8488	6662	2934	1725	2870	10620	4839	6243
SF45436_b51240	282	505198	505479	+	FIG01074939: hypothetical protein	-2.76588	1.5981e-18	3.16544e-17	-0.638357	0.0446802	0.208426	0.441958	0.151675	0.677598	37.111	112.814	98.3565	591.553	519.414	561.766	128.922	114.678	138.873	354.855	522.49	355.133	88	150	140	623	688	662	306	161	270	833	598	516
SF45436_c36340	1668	3598339	3600006	-	hypothetical protein	-2.76161	3.33045e-44	3.70935e-42	-0.386048	0.0546121	0.229599	0.304841	0.114363	0.624394	31.7986	27.3377	31.8319	198.577	224.004	194.971	41.313	39.8599	37.8265	123.012	177.703	199.786	446	215	268	1237	1755	1359	580	331	435	1708	1203	1717
SF45436_c07120	252	717988	718239	+	FIG00985660: hypothetical protein	-2.73775	3.41567e-40	3.22307e-38	-0.72175	0.00053305	0.0188864	0.136106	0.498262	0.889493	156.678	233.972	161.954	1111.44	1255.43	1305.72	321.072	303.689	283.183	842.824	1190.89	1311.61	332	278	206	1046	1486	1375	681	381	492	1768	1218	1703
SF45436_c33570	1308	3328215	3329522	+	Site-specific recombinase2C phage integrase family	-2.73163	5.23129e-30	2.75515e-28	-0.178011	0.462837	0.649454	0.710183	0.00271319	0.13571	45.2784	45.0772	45.7429	237.673	312.513	353.648	49.7769	46.2235	57.8849	136.663	237.727	178.801	498	278	302	1161	1920	1933	548	301	522	1488	1262	1205
SF45436_c22650	366	2203209	2203574	-	NADH ubiquinone oxidoreductase chain A (EC 1.6.5.3)	-2.72703	8.1014e-11	6.4754e-10	0.017197	0.967389	0.987134	1.16344	0.00545525	0.196172	128.672	308.284	370.795	1965.81	1895.15	1480.93	246.386	248.063	302.771	614.112	781.587	989.511	396	532	685	2687	3258	2265	759	452	764	1871	1161	1866
SF45436_b49580	150	335856	336005	-	hypothetical protein	-2.72566	1.68656e-12	1.69004e-11	0.128742	0.741114	0.851719	0.482005	0.207645	0.725392	88.0038	330.86	260.195	1201.38	1748.61	1518.77	199.602	182.118	235.94	721.587	1064.41	1415.52	111	234	197	673	1232	952	252	136	244	901	648	1094
SF45436_c16010	978	1544905	1545882	+	Copper metallochaperone2C bacterial analog of Cox17 protein	-2.7211	4.43243e-47	6.02279e-45	-0.610222	0.00132265	0.0332846	0.128702	0.489175	0.883024	70.4059	126.213	104.529	691.043	601.909	685.853	146.387	171.701	140.299	551.89	690.3	568.163	579	582	516	2524	2765	2803	1205	836	946	4493	2740	2863
SF45436_e67880	717	43825	44541	-	transposase	-2.72097	2.18221e-19	4.64763e-18	-1.14771	0.000153309	0.00936873	0.352342	0.237259	0.75501	29.0261	78.3875	58.8552	331.253	371.757	387.156	92.2978	95.5299	178.423	287.343	323.711	243.079	175	265	213	887	1252	1160	557	341	882	1715	942	898
SF45436_c38360	2739	3828945	3831683	-	FIG01074439: hypothetical protein	-2.71002	9.08407e-24	2.98151e-22	0.182021	0.504117	0.68195	0.370244	0.165119	0.684095	31.4786	20.7521	15.6961	133.052	146.053	166.786	18.8258	16.1337	25.0479	85.3943	121.352	138.389	725	268	217	1361	1879	1909	434	220	473	1947	1349	1953
SF45436_b56660	789	1076796	1077584	-	Short chain dehydrogenase	-2.7061	4.51688e-45	5.38381e-43	-0.474386	0.0161841	0.133031	-0.344996	0.0566311	0.522697	29.0904	35.7516	32.1408	216.52	197.789	215.948	46.681	49.6434	38.0536	220.316	290.736	290.265	193	133	128	638	733	712	310	195	207	1447	931	1180
SF45436_c24280	345	2376225	2376569	+	Transcriptional regulator2C ArsR family	-2.69922	4.84244e-17	8.00476e-16	-0.598938	0.0627509	0.241889	0.34078	0.288996	0.792217	676.66	1817.83	1756.07	8294.52	10088.3	9210.71	2410.99	2128	1896.09	4856.08	7855.97	9077.52	1963	2957	3058	10687	16348	13279	7001	3655	4510	13946	11000	16136
SF45436_c09690	267	959574	959840	+	hypothetical protein	-2.69349	1.27765e-22	3.82393e-21	-0.172476	0.531183	0.703701	0.382605	0.163971	0.682449	1284.11	2540.31	2438.26	11072.7	14572.8	14851.1	2347.29	2398.34	2309.85	7342.84	11901.5	11821	2883	3198	3286	11041	18276	16570	5275	3188	4252	16320	12897	16262
SF45436_c07470	174	754304	754477	-	HYPOTHETICAL UNKNOWN TRANSMEMBRANE PROTEIN	-2.68534	4.29251e-15	5.77492e-14	-0.712265	0.0452822	0.209769	0.0495037	0.871163	0.977737	19.1372	25.5971	27.3266	132.344	172.522	151.283	31.4097	49.639	36.678	112.536	172.757	158.391	28	21	24	86	141	110	46	43	44	163	122	142
SF45436_b61660	1302	1578489	1579790	-	FIG01075942: hypothetical protein	-2.67729	3.07776e-27	1.33186e-25	-0.367528	0.140804	0.350877	0.32695	0.181058	0.700957	41.5595	49.0316	50.2143	261.39	312.808	325.319	51.9226	57.2357	72.2997	159.437	260.585	297.685	455	301	330	1271	1913	1770	569	371	649	1728	1377	1997
SF45436_b54490	1209	832992	834200	+	Zinc transporter2C ZIP family	-2.677	9.1001e-21	2.33306e-19	-1.3163	4.32617e-06	0.000654923	0.149492	0.601532	0.928765	564.225	1068.52	1117.1	5629.5	5903.6	6049.85	2195	2330.63	2321.08	4002.68	5275.51	6574.3	5736	6091	6817	25418	33525	30565	22336	14028	19347	40283	25886	40953	5860.98	2282.24	5284.16
SF45436_c12400	318	1211096	1211413	+	Conserved hypothetical protein probably involved in sulfate reduction	-2.6741	2.08697e-12	2.06388e-11	-0.691679	0.0704253	0.25634	1.01575	0.00701026	0.220699	30.6659	133.39	106.535	455.538	536.935	723.174	124.789	147.175	162.377	235.351	330.072	283.802	82	200	171	541	802	961	334	233	356	623	426	465
SF45436_c31060	1026	3059776	3060801	+	Fructose-bisphosphate aldolase class I (EC 4.1.2.13)	-2.67235	1.62292e-30	8.89204e-29	0.0609809	0.795653	0.883896	0.513863	0.0253089	0.376783	54.8256	82.4795	59.281	379.726	401.313	469.508	66.9323	62.8437	58.2442	216.376	341.25	318.934	473	399	307	1455	1934	2013	578	321	412	1848	1421	1686
SF45436_c11890	429	1161195	1161623	+	FIG01074281: hypothetical protein	-2.66997	3.01589e-19	6.32405e-18	0.0265378	0.930277	0.964041	0.797184	0.00629278	0.210493	39.6413	77.618	56.3413	323.94	370.713	403.3	37.6649	58.0589	74.0439	173.336	199.296	259.684	143	157	122	519	747	723	136	124	219	619	347	574
SF45436_b49720	1350	350046	351395	-	sodium:dicarboxylate symporter	-2.66827	1.13814e-17	1.99293e-16	0.188955	0.550789	0.717613	0.419676	0.171272	0.688859	33.9154	13.8251	19.8118	124.957	166.062	141.277	21.5619	22.9135	15.2566	73.7693	104.945	144.772	385	88	135	630	1053	797	245	154	142	829	575	1007
SF45436_b51030	936	489208	490143	-	Amidinotransferase family protein	-2.66725	7.09315e-16	1.03797e-14	-0.749181	0.024512	0.160545	-0.157956	0.625265	0.934343	33.7968	16.5412	20.1081	128.161	164.224	158.256	29.8296	35.8381	53.617	122.313	140.833	239.91	266	73	95	448	722	619	235	167	346	953	535	1157
SF45436_c14570	330	1424716	1425045	-	FIG00986626: hypothetical protein	-2.6641	6.72217e-23	2.03886e-21	-0.341544	0.207579	0.426227	0.625341	0.0203116	0.352393	263.795	719.821	657.392	3293.52	3627.68	3463.36	672.18	631.812	771.815	1986.17	2437.04	2309.6	732	1120	1095	4059	5623	4776	1867	1038	1756	5456	3264	3927
SF45436_c08710	639	870433	871071	+	Surface antigen	-2.66002	1.88612e-22	5.59577e-21	-0.597066	0.0287376	0.17076	0.682633	0.012293	0.283021	620.489	1596.82	1175.69	7166.4	7034.67	7236.36	1680.45	1615.72	1834.28	3942.33	4337.11	5076.87	3334	4811	3792	17102	21114	19323	9038	5140	8081	20970	11248	16715
SF45436_c34560	1104	3426042	3427145	+	L-lysine dehydrogenase	-2.65805	8.46529e-15	1.11676e-13	-0.0850559	0.805052	0.890477	0.039725	0.906894	0.983137	28.3306	55.7121	57.0666	215.377	319.349	353.534	48.5359	52.5815	48.2169	226.116	282.993	355.294	263	290	318	888	1656	1631	451	289	367	2078	1268	2021
SF45436_e68310	303	96355	96657	-	Probable mobilization protein C	-2.638	1.01491e-17	1.78634e-16	-0.666558	0.0308259	0.176238	0.0249242	0.93495	0.989641	167.2	282.087	241.926	1212.46	1420.03	1662.48	404.662	466.696	224.508	929.33	1773.53	1520.65	426	403	370	1372	2021	2105	1032	704	469	2344	2181	2374
SF45436_c41260	504	4100155	4100658	+	PhnO protein	-2.62234	8.61103e-19	1.74117e-17	0.645092	0.0377419	0.194188	0.917373	0.00142246	0.0906313	49.5517	19.7782	25.1579	199.23	174.459	217.461	18.6231	21.9198	21.0085	90.8133	108.53	113.986	210	47	64	375	413	458	79	55	73	381	222	296
SF45436_c35030	243	3474422	3474664	+	HYPOTHETICAL/UNKNOWN TRANSMEMBRANE PROTEIN	-2.62104	1.04843e-15	1.50912e-14	0.184078	0.574989	0.736114	0.459287	0.157947	0.680074	178.141	526.298	476.136	2115.68	2577.57	2553.54	396.035	362.053	278.749	1259.65	2185.08	1828.23	364	603	584	1920	2942	2593	810	438	467	2548	2155	2289
SF45436_c16250	312	1575327	1575638	-	miscellaneous%3B hypothetical/partial homology	-2.61576	1.13723e-30	6.33306e-29	-0.38399	0.096366	0.291984	0.27247	0.216606	0.736516	83.4755	102.646	123.189	692.586	623.686	572.178	128.711	128.116	145.045	406.597	557.54	600.915	219	151	194	807	914	746	338	199	312	1056	706	966
SF45436_c08630	561	863850	864410	-	FIG00985838: hypothetical protein	-2.58482	7.20304e-26	2.76483e-24	0.725445	0.00500076	0.0716345	0.543749	0.0221937	0.367649	26.9222	49.1474	49.0881	215.263	247.054	281.105	24.5669	20.0507	29.9915	173.451	137.909	198.236	127	130	139	451	651	659	116	56	116	810	314	573
SF45436_c39180	1011	3912076	3913086	-	N-Acetyl-D-glucosamine ABC transport system ATP-binding protein	-2.57875	4.34035e-59	9.82945e-57	-0.626339	0.000113189	0.00746488	0.49425	0.00114345	0.084729	46.2286	38.1804	35.8611	249.756	223.85	249.007	64.0473	63.3788	59.2518	159.581	171.816	181.798	393	182	183	943	1063	1052	545	319	413	1343	705	947
SF45436_c32170	474	3186219	3186692	+	FIG00984296: hypothetical protein	-2.57627	7.96501e-40	7.31274e-38	0.387248	0.0555703	0.230058	0.769667	4.83693e-05	0.00924545	64.229	97.991	85.266	459.834	485.087	522.022	65.6717	56.7846	65.1784	243.303	344.636	274.338	256	219	204	814	1080	1034	262	134	213	960	663	670
SF45436_b59480	690	1359542	1360231	-	two component transcriptional regulator2C LuxR family	-2.5724	2.53954e-30	1.34897e-28	-0.135025	0.554283	0.719423	0.388062	0.0776954	0.572763	48.6037	74.0778	66.6136	338.782	370.26	412.016	71.9751	74.8149	60.3303	208.053	333.164	316.723	282	241	232	873	1200	1188	418	257	287	1195	933	1126
SF45436_b51040	1050	490156	491205	-	Ornithine cyclodeaminase (EC 4.3.1.12)	-2.56011	9.64779e-12	8.69325e-11	-0.886667	0.0185539	0.143906	-0.229173	0.539158	0.902955	33.2987	57.3653	58.492	264.195	291.165	322.716	52.1635	57.9639	165.075	303.073	329.226	397.041	294	284	310	1036	1436	1416	461	303	1195	2649	1403	2148
SF45436_b52150	1821	592870	594690	-	ABC TRANSPORTER ATP-BINDING PROTEIN	-2.55962	7.54962e-18	1.34979e-16	-0.460367	0.12203	0.330962	0.23803	0.422594	0.861595	91.1685	161.193	198.553	851.086	906.781	898.862	196.843	209.579	213.625	535.213	694.524	1023.07	1396	1384	1825	5788	7756	6840	3017	1900	2682	8113	5133	9599
SF45436_c00670	3186	66297	69482	-	RND multidrug efflux transporter%3B Acriflavin resistance protein	-2.55872	1.34644e-33	9.05717e-32	-0.0700319	0.743496	0.853504	0.887212	2.25835e-05	0.00549394	32.9225	19.0388	21.8888	167.08	133.446	136.326	23.2699	23.201	31.3217	73.3757	84.2186	78.6449	882	286	352	1988	1997	1815	624	368	688	1946	1089	1291
SF45436_c31870	168	3145431	3145598	-	hypothetical protein	-2.55263	2.86783e-22	8.39831e-21	-0.297053	0.262178	0.480959	0.514368	0.0479432	0.499497	264.747	448.166	333.735	1781.92	2212.63	2129.5	388.963	413.686	480.03	1032.55	1487.15	1771.02	374	355	283	1118	1746	1495	550	346	556	1444	1014	1533
SF45436_c06230	1011	642039	643049	-	Alcohol dehydrogenase (EC 1.1.1.1)	-2.5501	1.24527e-27	5.71644e-26	0.242988	0.30655	0.519839	0.597425	0.00966305	0.261195	42.8173	71.7456	60.7484	311.201	349.568	362.385	49.5926	42.9148	54.9478	168.849	251.022	257.051	364	342	310	1175	1660	1531	422	216	383	1421	1030	1339
SF45436_c13230	162	1295135	1295296	-	hypothetical protein	-2.54822	3.99746e-05	0.000140938	0.702874	0.273976	0.494567	1.25279	0.0398548	0.459418	55.7915	14.4012	24.459	152.064	257.582	152.149	8.80079	21.0784	29.5462	70.4472	56.2746	109.023	76	11	20	92	196	103	12	17	33	95	37	91
SF45436_c41060	597	4080488	4081084	+	FIG00984310: hypothetical protein	-2.54796	0.000883025	0.00230965	-4.34855	1.3349e-08	1.11147e-05	-0.952722	0.211323	0.73092	28.0876	32.6839	30.1989	123.791	226.807	181.18	141.697	77.0487	1633.88	383.534	339.253	306.569	141	92	91	276	636	452	712	229	6725	1906	822	943
SF45436_c20300	813	1962991	1963803	-	ubiquinone/menaquinone biosynthesis methyltransferase	-2.54745	2.10903e-22	6.2299e-21	-0.046412	0.860016	0.9238	0.581627	0.0251836	0.376783	90.3998	129.654	125.987	707.125	616.177	697.008	117.642	120.074	119.176	328.181	433.989	588.221	618	497	517	2147	2353	2368	805	486	668	2221	1432	2464
SF45436_c31560	1257	3109215	3110471	-	Arginine deiminase (EC 3.5.3.6)	-2.54529	1.38891e-33	9.2512e-32	-0.0427696	0.841146	0.913115	0.271766	0.190008	0.7057	45.3179	60.7418	54.8489	310.796	274.72	351.814	53.5924	48.8979	62.772	197.733	296.376	282.866	479	360	348	1459	1622	1848	567	306	544	2069	1512	1832
SF45436_c39200	840	3914164	3915003	-	N-Acetyl-D-glucosamine ABC transport system2C permease protein 2	-2.54102	2.4291e-16	3.72534e-15	-0.294007	0.352618	0.559635	0.300853	0.315009	0.809326	27.1826	12.6244	11.7927	92.1241	110.251	102.558	22.0648	21.9995	20.2027	60.2085	95.0368	92.8832	192	50	50	289	435	360	156	92	117	421	324	402
SF45436_c19170	195	1856093	1856287	+	FIG01074889: hypothetical protein	-2.52866	7.13836e-05	0.000240566	-0.921683	0.147781	0.360575	0.795299	0.21141	0.73092	192.108	1857.69	1424.42	4881.57	7580.31	7577.9	1376.98	1220.64	3980.93	2959.53	4317.54	4270.85	315	1708	1402	3555	6943	6175	2260	1185	5352	4804	3417	4291
SF45436_b54240	975	808077	809051	-	FIG01220860: hypothetical protein	-2.52387	1.44314e-18	2.87528e-17	-0.0885197	0.761374	0.863394	0.0814241	0.771797	0.960636	30.0054	33.0643	21.7422	141.435	166.607	179.906	30.8298	30.0782	29.3065	101.896	140.759	218.967	246	152	107	515	763	733	253	146	197	827	557	1100
SF45436_b53550	696	731384	732079	-	Predicted regulator PutR for proline utilization2C GntR family	-2.5235	2.14189e-20	5.23454e-19	-0.202236	0.461842	0.648966	0.316998	0.239397	0.75501	51.0895	94.1607	87.3883	327.782	476.882	528.115	85.8646	86.8683	93.9874	245.44	371.358	453.979	299	309	307	852	1559	1536	503	301	451	1422	1049	1628
SF45436_c00960	471	96756	97226	-	Uncharacterized protein Mlr1045	-2.52142	5.49578e-20	1.25718e-18	-0.107381	0.698327	0.825915	0.436315	0.110457	0.618734	102.512	216.143	190.126	862.421	1002.12	1048.66	196.504	190.63	159.519	501.438	830.722	822.077	406	480	452	1517	2217	2064	779	447	518	1966	1588	1995
SF45436_c23210	381	2273038	2273418	+	HYPOTHETICAL TRANSMEMBRANE PROTEIN	-2.51922	1.05446e-21	2.94815e-20	0.0670929	0.80267	0.889318	0.879216	0.000654777	0.059528	54.3117	90.18	89.4392	416.759	455.415	461.018	68.6046	66.4278	86.7985	215.038	234.104	276.099	174	162	172	593	815	734	220	126	228	682	362	542
SF45436_e67760	507	35603	36109	+	hypothetical protein	-2.51142	2.15428e-18	4.18176e-17	-0.149867	0.614668	0.765148	0.393747	0.147546	0.669485	26.5057	15.0596	21.1013	129.922	133.115	98.6473	20.1533	18.2244	31.7554	65.6337	99.6258	111.015	113	36	54	246	317	209	86	46	111	277	205	290
SF45436_b51280	423	507404	507826	-	putative membrane protein	-2.50686	1.72345e-13	1.95152e-12	0.146798	0.673175	0.808839	0.464542	0.161863	0.682449	32.8939	58.1618	26.6968	201.932	230.012	234.211	41.5697	34.6646	29.489	153.643	204.453	125.26	117	116	57	319	457	414	148	73	86	541	351	273
SF45436_c22630	564	2202158	2202721	-	NADH-ubiquinone oxidoreductase chain C (EC 1.6.5.3)	-2.50525	1.27035e-29	6.58834e-28	0.0452859	0.844165	0.91505	0.390714	0.0644874	0.536387	35.0025	33.8442	39.6939	186.581	197.423	231.665	32.0199	35.9705	37.2899	110.546	168.193	192.364	166	90	113	393	523	546	152	101	145	519	385	559
SF45436_c22640	504	2202718	2203221	-	NADH-ubiquinone oxidoreductase chain B (EC 1.6.5.3)	-2.49861	6.10696e-13	6.46273e-12	0.534526	0.133564	0.342972	0.527499	0.121305	0.634538	24.5399	34.9275	56.6052	217.294	228.106	207.015	27.1096	29.0935	23.5986	103.684	142.262	207.177	104	83	144	409	540	436	115	73	82	435	291	538
SF45436_c34340	2880	3402201	3405080	-	NAD-dependent formate dehydrogenase alpha subunit	-2.49634	1.50001e-20	3.73299e-19	-0.423844	0.115693	0.322246	0.178901	0.502971	0.892836	34.7688	38.8832	47.9473	236.34	205.951	243.457	50.3295	50.286	62.3995	132.478	154.337	319.026	842	528	697	2542	2786	2930	1220	721	1239	3176	1804	4734
SF45436_a45330	1629	328347	329975	+	Heat shock protein 60 family chaperone GroEL	-2.48612	0.0160771	0.0302235	-1.23234	0.247968	0.466982	0.686244	0.406178	NA	0.219013	0	0.121619	0.328748	0.653466	1.17521	0.218804	0.246611	0.445196	0.294981	0.90752	0.238286	3	0	1	2	5	8	3	2	5	4	6	2
SF45436_c07300	141	739120	739260	-	hypothetical protein	-2.48126	7.45112e-08	3.94567e-07	0.28565	0.541373	0.71126	0.596277	0.190534	0.7057	40.4848	157.939	158.776	546.925	667.387	765.428	94.3744	88.3236	108.012	288.826	384.441	637.312	48	105	113	288	442	451	112	62	105	339	220	463
SF45436_b59530	1227	1362732	1363958	-	Adenylate cyclase (EC 4.6.1.1) / Guanylate cyclase (EC 4.6.1.2)	-2.48066	4.18375e-09	2.66895e-08	-1.75663	3.16507e-05	0.00310038	0.0272613	0.948354	0.991501	56.8936	85.3892	86.707	377.316	412.438	487.576	128.3	102.642	542.234	379.387	479.329	394.812	587	494	537	1729	2377	2500	1325	627	4587	3875	2387	2496
SF45436_b64220	192	1841253	1841444	-	Ferredoxin reductase	-2.47906	7.93907e-27	3.32951e-25	-0.355694	0.131897	0.341396	0.407592	0.0672166	0.538404	96.0064	134.766	138.27	566.213	725.188	751.559	146.657	148.556	173.752	425.464	479.95	636.839	155	122	134	406	654	603	237	142	230	680	374	630
SF45436_c18900	1017	1832040	1833056	+	Betaine--homocysteine S-methyltransferase (EC 2.1.1.5)	-2.47619	3.98704e-10	2.89711e-09	0.0748082	0.850185	0.917764	0.496087	0.209996	0.729425	261.001	911.341	846.434	3556.52	3876.78	3797.07	499.542	457.427	959.265	1993.91	2792.2	3176.72	2232	4370	4345	13508	18519	16137	4276	2316	6726	16880	11525	16646
SF45436_c41050	771	4079680	4080450	+	3-oxoacyl-[acyl-carrier protein] reductase (EC 1.1.1.100)	-2.46675	0.00245089	0.00569666	-4.50089	3.20848e-08	2.37463e-05	-1.41579	0.0815292	0.581926	53.6778	64.0947	64.2406	266.029	407.85	332.106	297.72	132.347	3690.27	1142.41	916.858	624.795	348	233	250	766	1477	1070	1932	508	19616	7332	2869	2482
SF45436_c35880	402	3552303	3552704	+	FIG00450577: hypothetical protein	-2.46662	3.40835e-17	5.83284e-16	-0.464918	0.112524	0.317291	0.224604	0.441318	0.865688	254.71	555.549	638.709	2639.69	2749.69	2610.89	737.985	678.044	581.623	1520.46	2739.12	2588.76	861	1053	1296	3963	5192	4386	2497	1357	1612	5088	4469	5362
SF45436_c08970	381	898281	898661	+	Rhodanese domain protein	-2.46489	3.07651e-33	1.99065e-31	-0.361721	0.0819663	0.273673	0.230115	0.250461	0.767989	89.8953	141.95	137.799	603	704.077	722.303	157.479	168.705	146.568	488.722	565.213	677.512	288	255	265	858	1260	1150	505	320	385	1550	874	1330
SF45436_d65650	462	24012	24473	+	16 kDa heat shock protein A	-2.45759	0.103176	0.150103	-1.91386	0.20241	NA	0.0161541	0.989154	NA	0.257411	0	0.428827	0	3.22575	0.51797	1.80016	0.434773	0.31395	1.0401	1.59995	1.26029	1	0	1	0	7	1	7	1	1	4	3	3
SF45436_b61940	687	1607089	1607775	+	Cytochrome C550 (Soluble cytochrome C)	-2.45618	4.34055e-17	7.22786e-16	1.34693	1.45488e-05	0.00167086	0.414609	0.145833	0.667652	38.0834	30.8719	25.0892	234.636	136.665	147.343	15.9106	9.64854	11.1898	133.071	116.561	138.995	220	100	87	602	441	423	92	33	53	761	325	492
SF45436_c21560	1749	2089172	2090920	-	Cell division protein FtsI [Peptidoglycan synthetase] (EC 2.4.1.129)	-2.45548	9.48243e-35	6.92727e-33	-0.633387	0.0015544	0.0365861	0.491772	0.0132836	0.293776	91.8618	136.664	125.396	602.587	635.411	701.077	173.359	163.31	211.638	364.445	458.128	556.73	1351	1127	1107	3936	5220	5124	2552	1422	2552	5306	3252	5017
SF45436_c21920	774	2127740	2128513	-	FIG00450509: hypothetical protein	-2.45487	2.4643e-18	4.71618e-17	-0.368102	0.190931	0.409331	0.30084	0.283332	0.792217	190.217	368.828	398.796	1615.24	1734.55	1897.41	441.625	462.976	330.755	1022.51	1403.54	1834.02	1238	1346	1558	4669	6306	6137	2877	1784	1765	6588	4409	7314
SF45436_c38660	243	3858215	3858457	+	hypothetical protein	-2.45151	5.51069e-14	6.61477e-13	0.494453	0.13334	0.342952	0.525273	0.104489	0.615091	115.009	339.519	221.762	871.616	1301.05	1512.63	165.259	173.587	139.673	585.824	948.05	1028.73	235	389	272	791	1485	1536	338	210	234	1185	935	1288
SF45436_c38980	636	3887294	3887929	+	FIG01075391: hypothetical protein	-2.44808	2.27527e-20	5.54057e-19	0.0968369	0.717859	0.836685	0.676693	0.00961974	0.261195	51.2346	77.0327	97.5015	381.44	422.117	424.047	64.2623	67.9025	78.2239	183.408	251.428	333.849	274	231	313	906	1261	1127	344	215	343	971	649	1094
SF45436_b56360	858	1041561	1042418	-	XdhC protein (assists in molybdopterin insertion into xanthine dehydrogenase)	-2.44727	8.16027e-24	2.71769e-22	-0.392681	0.112782	0.317633	0.320417	0.172922	0.689035	33.1268	19.0337	29.787	145.742	144.911	159.256	36.4186	41.6713	30.429	96.7488	106.827	156.987	239	77	129	467	584	571	263	178	180	691	372	694
SF45436_c19270	264	1864119	1864382	-	HYPOTHETICAL SIGNAL PEPTIDE PROTEIN	-2.44442	6.51415e-34	4.51603e-32	-0.186466	0.367446	0.574544	0.258008	0.181168	0.700957	109.014	108.455	99.8095	582.187	604.021	542.056	133.662	102.715	123.618	375.409	539.448	533.732	242	135	133	574	749	598	297	135	225	825	578	726
SF45436_b62210	1011	1639612	1640622	+	Glycine oxidase ThiO (EC 1.4.3.19)	-2.43588	4.01504e-17	6.76878e-16	-1.13972	8.32621e-05	0.00615319	0.19066	0.509516	0.893944	144.92	403.621	428.178	1810.53	1654.34	1815.95	671.38	736.902	742.154	1322.27	1536.11	1768.83	1232	1924	2185	6836	7856	7672	5713	3709	5173	11128	6303	9214
SF45436_b50990	1134	485130	486263	-	RND efflux membrane fusion protein	-2.43197	2.4662e-28	1.1717e-26	-0.218457	0.325448	0.535526	0.24694	0.256067	0.772173	49.709	81.3573	66.2141	278.863	369.101	413.398	75.6449	71.029	82.1154	239.52	284.632	370.711	474	435	379	1181	1966	1959	722	401	642	2261	1310	2166
SF45436_c04760	126	496979	497104	+	diguanylate cyclase/phosphodiesterase (GGDEF & EAL domains) with PAS/PAC sensor(s)	-2.43143	2.38959e-17	4.13101e-16	-0.451667	0.122506	0.331175	0.621838	0.0247021	0.376783	99.1033	126.244	128.934	756.544	638.698	507.093	155.585	125.939	199.149	325.116	387.187	525.26	105	75	82	356	378	267	165	79	173	341	198	341
SF45436_c13850	360	1353114	1353473	+	hypothetical protein	-2.42565	4.18266e-36	3.34318e-34	-0.122286	0.544604	0.713534	0.469583	0.00972176	0.261462	57.4799	50.666	56.6838	303.468	292.145	292.48	60.0654	49.6583	69.2992	175.858	219.699	247.457	174	86	103	408	494	440	182	89	172	527	321	459
SF45436_c34280	924	3395573	3396496	+	Arginase (EC 3.5.3.1)	-2.42029	5.03573e-16	7.50279e-15	-0.692131	0.0205056	0.148738	-0.473996	0.111078	0.618734	104.123	293.345	218.059	1042.08	1051.36	1197.29	229.906	341.731	421.792	1316.76	1433.55	1820.48	809	1278	1017	3596	4563	4623	1788	1572	2687	10128	5376	8667
SF45436_c02180	147	220774	220920	-	HYPOTHETICAL UNKNOWN TRANSMEMBRANE PROTEIN	-2.41139	1.78977e-12	1.78557e-11	-0.0869567	0.805826	0.890569	1.15054	0.000494027	0.0527076	38.8323	60.5972	75.4736	282.338	341.798	294.651	66.2753	49.1914	67.0956	141.379	110.625	161.077	48	42	56	155	236	181	82	36	68	173	66	122
SF45436_c00680	1206	69612	70817	-	RND efflux system2C membrane fusion protein CmeA	-2.40827	1.31528e-30	7.26506e-29	-0.274986	0.191776	0.409956	0.605123	0.00354895	0.150225	70.605	109.035	91.8309	486.907	445.041	506.384	98.6148	84.2767	144.684	274.229	339.35	332.325	716	620	559	2193	2521	2552	1001	506	1203	2753	1661	2065
SF45436_b62230	774	1640821	1641594	+	Thiazole biosynthesis protein ThiG	-2.39905	4.88022e-17	8.04763e-16	-1.07246	0.000177956	0.0103352	0.283666	0.319964	0.813268	139.974	361.43	357.329	1598.64	1438.31	1487.45	555.064	617.387	631.526	1051.69	1141.87	1523.34	911	1319	1396	4621	5229	4811	3616	2379	3370	6776	3587	6075
SF45436_e67910	363	45826	46188	-	conserved hypothetical protein	-2.3975	2.52722e-10	1.89304e-09	-0.660796	0.081714	0.273576	0.515691	0.172147	0.688859	137.27	331.865	246.147	1242.93	1376.51	1143.77	299.481	253.986	575.385	754.211	1280.15	598.827	419	568	451	1685	2347	1735	915	459	1440	2279	1886	1120
SF45436_b58920	774	1307166	1307939	-	Putative stomatin/prohibitin-family membrane protease subunit aq_911	-2.39457	2.79747e-08	1.58515e-07	0.559171	0.206925	0.425935	0.549476	0.193813	0.712376	27.8104	11.7828	6.65513	58.8116	90.771	96.7721	9.67063	7.00692	14.9917	44.6999	55.3904	68.4561	181	43	26	170	330	313	63	27	80	288	174	273
SF45436_c01040	315	104627	104941	-	Ferredoxin	-2.38434	5.70119e-15	7.6098e-14	-0.157649	0.611394	0.763275	0.30535	0.305563	0.80656	54.3653	59.9239	84.2788	338.32	329.149	366.17	62.9885	58.0277	99.4594	218.905	289.412	329.019	144	89	134	398	487	482	167	91	216	574	370	534
SF45436_b50980	3153	481948	485100	-	Acriflavin resistance protein	-2.38416	8.44554e-29	4.1579e-27	-0.46804	0.0295339	0.172624	0.284318	0.180242	0.700957	35.4547	34.1039	36.507	161.526	182.784	209.399	46.6877	41.2178	58.7448	122.76	139.177	192.853	940	507	581	1902	2707	2759	1239	647	1277	3222	1781	3133
SF45436_b56750	555	1088369	1088923	+	Cu(I)-responsive transcriptional regulator	-2.38272	3.8191e-35	2.85132e-33	-0.0695037	0.725453	0.841449	0.623358	0.000811281	0.0689202	49.4981	76.4289	57.8291	269.695	349.845	332.005	58.656	68.7646	64.5515	172.296	225.97	221.011	231	200	162	559	912	770	274	190	247	796	509	632
SF45436_b55920	135	991779	991913	-	hypothetical protein	-2.38134	0.0286439	0.0501175	-1.33854	0.224621	0.445297	1.02011	0.300594	NA	2.64276	1.57104	2.93508	13.8841	6.30813	17.7261	4.40039	2.97578	10.7441	8.89859	1.82512	7.1883	3	1	2	7	4	10	5	2	10	10	1	5
SF45436_c19220	1410	1860441	1861850	+	Adenylate cyclase (EC 4.6.1.1)	-2.37887	6.66114e-17	1.07752e-15	-0.0695266	0.807588	0.891653	0.299516	0.291416	0.794122	81.2226	149.215	150.626	606.366	635.074	738.612	115.946	121.089	162.43	406.145	521.966	680.947	963	992	1072	3193	4206	4352	1376	850	1579	4767	2987	4947
SF45436_b53620	738	738585	739322	+	Dipeptide transport ATP-binding protein DppF (TC 3.A.1.5.2)	-2.37352	1.5966e-06	7.07126e-06	0.154398	0.7593	0.862647	-0.218537	0.651391	0.938011	23.527	8.33416	5.63751	53.6983	72.4089	71.0124	10.4643	8.70959	14.9369	41.1831	80.4612	108.088	146	29	21	148	251	219	65	32	76	253	241	411
SF45436_c29990	363	2956846	2957208	-	miscellaneous%3B not classified regulator	-2.37184	1.29919e-12	1.31939e-11	-0.586059	0.0797077	0.270396	0.565599	0.0904622	0.594592	879.644	1593.3	1960.99	7060.01	7799.86	8084.2	2355.59	2165.25	2133.32	3769.07	5117.89	6616.51	2685	2727	3593	9571	13299	12263	7197	3913	5339	11389	7540	12375
SF45436_b53590	1029	735820	736848	+	Dipeptide transport system permease protein DppB (TC 3.A.1.5.2)	-2.36896	4.88535e-06	2.0009e-05	0.816058	0.122385	0.331115	-0.170532	0.739098	0.950724	24.3858	7.42006	12.1297	54.646	84.0011	89.7674	8.08235	9.17459	7.8936	53.9364	71.8343	131.464	211	36	63	210	406	386	70	47	56	462	300	697
SF45436_b65000	453	1922479	1922931	+	Kef-type K+ transport systems2C predicted NAD-binding component	-2.36299	2.20785e-19	4.68753e-18	0.586118	0.0321832	0.179025	0.157853	0.534337	0.902199	39.9039	41.6689	60.3539	209.247	233.578	284.733	31.7353	29.7085	32.6591	144.794	214.301	294.34	152	89	138	354	497	539	121	67	102	546	394	687
SF45436_b53640	2469	740078	742546	-	Chemotaxis protein methyltransferase CheR (EC 2.1.1.80)	-2.36291	8.89339e-20	1.97457e-18	-0.0216121	0.933929	0.966129	0.581586	0.0243821	0.376783	35.21	71.0403	52.4784	255.619	258.514	301.042	46.1961	53.1247	61.5663	175.355	224.936	144.561	731	827	654	2357	2998	3106	960	653	1048	3604	2254	1839
SF45436_c12410	1671	1211428	1213098	+	Sulfite reductase [NADPH] hemoprotein beta-component (EC 1.8.1.2)	-2.36064	8.82004e-17	1.40008e-15	-0.579916	0.041202	0.201691	0.824587	0.0035838	0.150225	63.1272	173.124	150.456	581.681	670.932	731.082	167.8	182.473	227.072	301.801	458.28	360.293	887	1364	1269	3630	5266	5105	2360	1518	2616	4198	3108	3102
SF45436_c07480	702	754654	755355	+	Glutathione S-transferase (EC 2.5.1.18)	-2.35843	2.24978e-27	1.01225e-25	-0.360901	0.0983249	0.294438	0.569477	0.00848578	0.247019	142.641	274.025	262.746	1211.05	1134.86	1131.4	286.533	263.814	320.256	702.818	904.489	736.525	842	907	931	3175	3742	3319	1693	922	1550	4107	2577	2664
SF45436_c33580	807	3329693	3330499	+	hypothetical protein	-2.3555	4.10526e-24	1.38762e-22	-0.669923	0.00417053	0.0646044	0.552011	0.0161131	0.320584	61.1567	81.472	74.3864	300.614	362.219	445.393	100.555	105.037	138.934	190.245	328.522	238.336	415	310	303	906	1373	1502	683	422	773	1278	1076	991
SF45436_c14480	1827	1411878	1413704	+	Glucosamine--fructose-6-phosphate aminotransferase [isomerizing] (EC 2.6.1.16)	-2.35507	4.23173e-29	2.114e-27	-0.485785	0.0211747	0.150021	0.342732	0.101777	0.60953	88.2003	161.36	151.164	589.465	701.741	756.284	182.736	191.41	186.328	434.497	562.237	618.159	1355	1390	1394	4022	6022	5774	2810	1741	2347	6608	4169	5819
SF45436_c17280	261	1674315	1674575	-	Mll2721 protein	-2.3519	1.78837e-21	4.89926e-20	-0.0942725	0.707162	0.830782	0.760868	0.00171271	0.10082	91.1295	160.083	160.924	811.504	639.514	640.89	125.184	162.385	150.602	327.253	444.638	464.017	200	197	212	791	784	699	275	211	271	711	471	624
SF45436_b59070	141	1322638	1322778	-	hypothetical protein	-2.35097	0.0136582	0.0262469	0.111404	0.913337	0.955361	0.522834	0.550279	NA	10.9646	0	0	26.5867	15.0992	22.0633	6.74103	0	4.11475	11.9279	17.4746	15.1413	13	0	0	14	10	13	8	0	4	14	10	11
SF45436_c15030	153	1454957	1455109	+	hypothetical protein	-2.34735	0.653838	0.717638	-1.63824	0.754489	NA	2.28042	0.663107	NA	0	0	0	1.7501	1.3915	0	0	0	1.89601	0	0	0	0	0	0	1	1	0	0	0	2	0	0	0
SF45436_b52850	114	665409	665522	+	hypothetical protein	-2.34569	0.514136	0.587559	-0.785155	0.829378	NA	-0.0249527	0.99433	NA	0	0	0	2.34882	1.86754	0	1.0422	0	0	2.10756	2.16133	0	0	0	0	1	1	0	1	0	0	2	1	0
SF45436_c17210	1854	1669029	1670882	-	Lipid A export ATP-binding/permease protein MsbA	-2.34441	3.35876e-15	4.60069e-14	-0.532301	0.0742175	0.260465	0.308054	0.298783	0.801552	45.7351	84.3098	83.5644	310.082	400.076	373.28	105.738	99.1324	103.659	197.367	315.631	362.416	713	737	782	2147	3484	2892	1650	915	1325	3046	2375	3462
SF45436_c07050	171	712360	712530	+	FIG00984711: hypothetical protein	-2.33825	7.10417e-16	1.03797e-14	-0.293926	0.310929	0.523004	0.468052	0.105741	0.617347	1204.54	2294.54	2362.36	9401.55	10779.4	9443.34	2306.04	2524.32	2352.1	5470.53	7159.77	8788.27	1732	1850	2039	6004	8658	6748	3319	2149	2773	7787	4969	7743
SF45436_c31790	462	3139730	3140191	-	16 kDa heat shock protein A	-2.3371	8.67619e-17	1.38047e-15	-0.480723	0.0871096	0.280986	0.350829	0.211137	0.73092	605.174	1584.71	1473.02	6275.68	6215.56	6008.45	1856.22	1652.14	1600.52	4090.69	5358.22	5057.95	2351	3452	3435	10828	13488	11600	7218	3800	5098	15732	10047	12040
SF45436_b56680	930	1079121	1080050	-	Ribose ABC transporter2C periplasmic ribose-binding protein RbsB (TC 3.A.1.2.1)	-2.33485	2.48026e-18	4.7334e-17	-0.146834	0.585664	0.744026	-0.600763	0.0228898	0.374047	59.0784	69.1003	64.1221	326.789	329.193	313.409	78.8238	90.4972	43.6694	384.29	521.926	564.305	462	303	301	1135	1438	1218	617	419	280	2975	1970	2704
SF45436_c13210	144	1294267	1294410	-	FIG00450407: hypothetical protein	-2.32722	4.79636e-06	1.97016e-05	0.414923	0.415522	0.611532	0.813784	0.109394	0.618734	212.246	1282.85	1503.77	4176.4	6175.56	4684.67	804.447	697.448	745.37	1831.16	2965.26	3759.03	257	871	1093	2246	4177	2819	975	500	740	2195	1733	2789
SF45436_c36430	1401	3618902	3620302	+	FIG00960493: hypothetical protein	-2.32649	1.32561e-13	1.52132e-12	0.483944	0.130929	0.34005	-0.289305	0.348845	0.831256	34.3785	13.0191	15.8381	88.1085	96.6481	135.109	12.6358	16.4878	16.5647	102.639	129.967	158.481	405	86	112	461	636	791	149	115	160	1197	739	1144
SF45436_b62240	606	1641591	1642196	+	Thiamin-phosphate pyrophosphorylase (EC 2.5.1.3)	-2.32603	6.95218e-18	1.2562e-16	-1.11377	3.72399e-05	0.00343119	0.192257	0.475498	0.879359	263.164	666.019	641.432	2739.07	2460.99	2668.65	1115.17	1149.5	1131.4	1843	2429.76	2614.69	1341	1903	1962	6199	7005	6758	5688	3468	4727	9297	5976	8164
SF45436_c19320	1230	1869018	1870247	+	FIG01075852: hypothetical protein	-2.32446	1.01141e-24	3.57891e-23	-0.160188	0.485255	0.669099	0.266403	0.22989	0.748399	35.0004	37.7624	35.4358	157.176	176.205	208.173	40.0865	41.1528	39.622	111.439	159.654	179.725	362	219	220	722	1018	1070	415	252	336	1141	797	1139
SF45436_c20680	354	1997782	1998135	+	putative exported protein	-2.32427	5.51873e-13	5.89532e-12	0.127219	0.697041	0.824834	0.53246	0.0937281	0.598046	41.657	103.649	99.6187	375.174	405.351	438.045	76.1865	74.8988	71.703	193.092	287.457	362.948	124	173	178	496	674	648	227	132	175	569	413	662
SF45436_e67750	2421	33220	35640	+	hypothetical protein	-2.31688	3.79828e-19	7.84362e-18	-0.2121	0.415955	0.611763	0.575176	0.0250649	0.376783	37.8238	20.4994	26.514	141.017	139.647	143.324	24.2921	29.5365	44.7536	75.82	89.2547	119.609	770	234	324	1275	1588	1450	495	356	747	1528	877	1492
SF45436_c23890	186	2333303	2333488	+	Msr2723 protein	-2.31304	8.63044e-13	9.00695e-12	-0.0490176	0.879918	0.935536	-0.0522409	0.871153	0.977737	232.733	851.781	679.567	2453.08	3156.86	3136.66	611.939	587.476	621.51	2310.26	3650.84	3110.56	364	747	638	1704	2758	2438	958	544	797	3577	2756	2981
SF45436_b57300	297	1152192	1152488	-	Coenzyme PQQ synthesis protein D	-2.31208	2.49523e-05	9.12411e-05	0.53097	0.378236	0.583095	0.0629174	0.900299	NA	10.8113	2.85643	4.66945	31.5549	28.6733	35.4522	2.80025	2.02894	8.30223	25.0778	24.0584	42.4763	27	4	7	35	40	44	7	3	17	62	29	65
SF45436_c07040	285	711788	712072	+	FIG01075975: hypothetical protein	-2.31194	1.63255e-10	1.25754e-09	0.271761	0.454278	0.642883	0.465397	0.19648	0.715836	108.909	530.597	291.268	1433.72	1487.31	1689.39	245.959	248.791	274.313	1007.84	1326.19	1005.83	261	713	419	1526	1991	2012	590	353	539	2391	1534	1477
SF45436_c18030	1227	1744736	1745962	-	FIG00984484: hypothetical protein	-2.30564	2.053e-15	2.8878e-14	0.0635625	0.827097	0.904858	0.630828	0.029542	0.395662	100.315	271.206	229.604	1032.87	946.509	989.584	177.78	185.149	211.716	514.693	647.406	755.457	1035	1569	1422	4733	5455	5074	1836	1131	1791	5257	3224	4776
SF45436_c07130	672	718274	718945	+	Two-component system response regulator QseB	-2.30445	7.31914e-18	1.31551e-16	-0.515442	0.0546796	0.229599	0.626288	0.0187501	0.341328	118.747	217.771	232.612	1020.46	904.822	881.715	272.982	257.059	282.104	455.854	614.513	748.611	671	690	789	2561	2856	2476	1544	860	1307	2550	1676	2592
SF45436_c23230	1182	2273762	2274943	+	PQQ-dependent oxidoreductase2C gdhB family	-2.29882	3.60724e-40	3.3572e-38	-0.330678	0.0589562	0.23594	0.743284	1.30077e-05	0.0033151	61.1724	69.0818	75.2581	358.833	329.976	320.892	77.1967	81.0597	99.7644	173.184	227.839	202.787	608	385	449	1584	1832	1585	768	477	813	1704	1093	1235
SF45436_b61540	429	1565416	1565844	-	glycine-rich cell wall protein	-2.29745	7.37496e-14	8.72918e-13	-0.139675	0.649876	0.793406	0.504333	0.0996639	0.607115	266.124	480.045	471.974	1951.76	1978.13	2053.31	431.208	464.471	445.278	1083.98	1513.38	1621.44	960	971	1022	3127	3986	3681	1557	992	1317	3871	2635	3584
SF45436_c34330	906	3401287	3402192	-	Formate dehydrogenase chain D (EC 1.2.1.2)	-2.29417	1.49465e-13	1.70095e-12	-0.0442025	0.888253	0.941242	0.18667	0.540742	0.903952	32.2906	26.2186	33.2384	156.344	123.604	170.628	27.2766	34.586	32.9793	84.7281	101.167	210.151	246	112	152	529	526	646	208	156	206	639	372	981
SF45436_c15570	810	1503098	1503907	+	FIG00983951: hypothetical protein	-2.2883	1.08648e-14	1.41409e-13	-0.257697	0.385312	0.587905	0.19246	0.513889	0.895207	81.7786	176.742	202.276	741.149	782.471	723.52	195.671	187.97	166.354	494.02	653.394	819.467	557	675	827	2242	2977	2449	1334	758	929	3331	2148	3420
SF45436_c26220	723	2563891	2564613	+	Alternative cytochrome c oxidase polypeptide CoxP (EC 1.9.3.1)	-2.28689	2.59912e-16	3.96819e-15	-0.0623118	0.828765	0.905875	0.367633	0.1692	0.686372	25.9889	11.7339	17.2634	98.514	101.591	72.4857	20.0483	13.6133	24.2745	60.3147	72.9292	78.3853	158	40	63	266	345	219	122	49	121	363	214	292
SF45436_e68300	213	95611	95823	-	hypothetical protein	-2.28598	9.61152e-17	1.51862e-15	-0.71797	0.00981787	0.102506	0.0446232	0.866755	0.976604	51.9246	113.513	105.105	384.677	442.791	476.357	156.741	173.517	110.316	358.701	489.313	418.238	93	114	113	306	443	424	281	184	162	636	423	459
SF45436_c07840	363	787868	788230	+	FIG01075665: hypothetical protein	-2.28448	2.43628e-20	5.89042e-19	-0.205886	0.418822	0.613947	0.433302	0.066213	0.536387	40.9518	49.0787	38.7504	191.05	177.123	257.761	48.768	46.4812	52.7436	130.39	152.043	181.787	125	84	71	259	302	391	149	84	132	394	224	340
SF45436_b49460	195	326257	326451	-	MISCELLANEOUS%3B Unknown	-2.28309	1.03378e-13	1.19651e-12	-0.214337	0.48538	0.669105	0.408705	0.182673	0.702346	1439.29	2736.51	2950.44	11213.2	12210.6	11248.4	3039.11	2539.14	2685.93	5702.83	9904.95	10513.4	2360	2516	2904	8166	11184	9166	4988	2465	3611	9257	7839	10563
SF45436_c22570	567	2195363	2195929	+	NADH-ubiquinone oxidoreductase chain I (EC 1.6.5.3)	-2.28142	8.9794e-19	1.81027e-17	-0.12454	0.63221	0.778793	0.256464	0.313684	0.8083	67.7468	106.98	106.222	450.526	470.857	440.198	101.209	104.152	100.022	278.399	416.737	445.675	323	286	304	954	1254	1043	483	294	391	1314	959	1302
SF45436_b51270	480	506892	507371	-	FIG01075161: hypothetical protein	-2.27876	9.03933e-15	1.18788e-13	0.110511	0.710635	0.83249	0.487101	0.0928315	0.597669	37.907	112.673	70.1668	319.087	330.438	414.292	59.4053	70.7212	73.1268	219.99	316.203	223.601	153	255	170	572	745	831	240	169	242	879	616	553
SF45436_c11870	447	1160371	1160817	+	Putative iron-sulfur cluster assembly scaffold protein for SUF system2C SufE2	-2.27563	1.77298e-14	2.25997e-13	0.157446	0.597295	0.752095	0.603041	0.0414189	0.46453	131.428	333.556	350.142	1279.52	1271.2	1388.7	249.05	238.611	241.742	690.148	871.466	1032.51	494	703	790	2136	2669	2594	937	531	745	2568	1581	2378
SF45436_b51230	516	504695	505210	+	CBS domain protein	-2.26488	4.48805e-10	3.24726e-09	-0.250595	0.491377	0.673507	0.543392	0.13304	0.650183	53.4697	219.9	181.224	747.772	670.468	761.037	167.855	175.951	195.642	460.735	624.574	410.36	232	535	472	1441	1625	1641	729	452	696	1979	1308	1091
SF45436_c12910	759	1262959	1263717	+	Exopolysaccharide production negative regulator precursor	-2.26159	7.98373e-13	8.3577e-12	-0.067278	0.831499	0.906929	0.651854	0.038723	0.454029	205.571	464.977	426.254	1661.28	1732.93	1861.76	349.388	349.33	449.658	814.168	1112.5	1418.94	1312	1664	1633	4709	6178	5905	2232	1320	2353	5144	3427	5549
SF45436_b49710	837	349172	350008	-	Ureidoglycine aminohydrolase	-2.26155	4.84845e-25	1.74288e-23	-0.328844	0.1377	0.347686	0.419503	0.0500784	0.511488	47.598	52.7058	50.6539	267.766	240.116	215.286	75.3745	64.3152	49.5613	140.081	190.46	210.78	335	208	214	837	944	753	531	268	286	976	647	909
SF45436_c04750	1221	495765	496985	+	diguanylate cyclase/phosphodiesterase (GGDEF & EAL domains) with PAS/PAC sensor(s)	-2.26021	4.81649e-25	1.7406e-23	-0.411011	0.0605649	0.237545	0.513133	0.018596	0.340984	175.415	280.181	284.764	1258.78	1166.15	1119.1	316.342	326.714	340.576	589.34	850.768	1043.7	1801	1613	1755	5740	6688	5710	3251	1986	2867	5990	4216	6566
SF45436_b49690	885	345712	346596	-	Ku domain protein	-2.25981	6.25245e-21	1.62755e-19	-0.3435	0.155069	0.369594	0.132549	0.579574	0.920414	103.605	169.912	157.599	606.33	703.41	751.706	187.546	197.46	161.27	421.205	722.749	737.52	771	709	704	2004	2924	2780	1397	870	984	3103	2596	3363
SF45436_c12390	1461	1209625	1211085	+	Siroheme synthase / Precorrin-2 oxidase (EC 1.3.1.76) / Sirohydrochlorin ferrochelatase (EC 4.99.1.4) / Uroporphyrinogen-III methyltransferase (EC 2.1.1.107)	-2.25732	2.2425e-24	7.65604e-23	-0.308692	0.164454	0.378125	1.02818	3.26447e-06	0.000919551	106.063	213.687	185.914	749.964	777.279	887.269	211.761	202.652	211.065	326.105	446.912	411.283	1303	1472	1371	4092	5334	5417	2604	1474	2126	3966	2650	3096
SF45436_b59430	2136	1353614	1355749	-	Signal transduction histidine kinase CheA (EC 2.7.3.-)	-2.25496	4.63304e-29	2.29758e-27	-0.114614	0.574474	0.735786	0.390627	0.0485084	0.502513	32.0137	27.5042	25.8778	129.245	126.783	152.365	25.5309	28.3994	38.7058	79.3562	109.469	123.029	575	277	279	1031	1272	1360	459	302	570	1411	949	1354
SF45436_c08020	270	806302	806571	-	FIG00984290: hypothetical protein	-2.25491	2.54052e-13	2.8157e-12	-0.473086	0.12492	0.333543	0.382585	0.214071	0.732083	1093.66	2600.07	2403.83	8752.96	9921.9	10418.5	2634.96	2791.28	3034.66	6329.57	7598.9	8388.75	2483	3310	3276	8826	12583	11755	5988	3752	5649	14226	8327	11670
SF45436_b57310	774	1152485	1153258	-	Pyrroloquinoline-quinone synthase (EC 1.3.3.11)	-2.25394	8.68934e-08	4.5693e-07	0.0255019	0.952982	0.977489	-0.0735738	0.856161	0.973067	15.3649	7.12447	6.39916	49.4709	51.9871	38.647	8.74962	7.26643	12.743	40.0437	44.567	62.9395	100	26	25	143	189	125	57	28	68	258	140	251
SF45436_b59130	2091	1325114	1327204	-	Glycogen debranching enzyme (EC 3.2.1.-)	-2.25004	5.64724e-22	1.61888e-20	-0.0176796	0.940306	0.969413	0.590295	0.0104484	0.268359	26.5603	33.269	24.1607	126.135	130.529	142.483	24.3758	23.2469	37.2497	82.213	107.936	75.1833	467	328	255	985	1282	1245	429	242	537	1431	916	810
SF45436_b59110	288	1324497	1324784	-	Cell division protein FtsW	-2.24067	8.02365e-12	7.33683e-11	-0.475501	0.147414	0.360206	0.0232941	0.943113	0.991501	241.151	583.248	396.236	1853.9	1728.33	2178.65	486.381	472.87	735.297	1748.99	2532.36	1388.24	584	792	576	1994	2338	2622	1179	678	1460	4193	2960	2060
SF45436_c13100	1269	1282984	1284252	+	Lipoprotein NlpD	-2.23439	2.91156e-18	5.49476e-17	-0.514752	0.0447621	0.208504	0.600225	0.0191292	0.34556	366.893	720.003	673.664	2722.6	2662.5	2896.9	842.628	799.503	872.441	1392.25	1739.3	2331.92	3915	4308	4315	12903	15870	15362	9000	5051	7633	14707	8958	15247
SF45436_c34060	354	3371161	3371514	+	MISCELLANEOUS%3B Unknown	-2.22243	2.3414e-22	6.88634e-21	0.248554	0.301981	0.516166	0.920011	2.59746e-05	0.00604418	41.9929	37.1457	53.727	213.305	202.675	203.474	34.9048	27.2359	48.758	95.6976	120.412	112.393	125	62	96	282	337	301	104	48	119	282	173	205
SF45436_c05380	1062	556125	557186	-	FIG01074039: hypothetical protein	-2.22165	5.30663e-18	9.66575e-17	-0.0981748	0.703173	0.828493	0.493927	0.0537046	0.514224	107.838	185.529	207.446	775.814	802.282	755.086	200.143	174.196	161.024	391.048	570.274	695.925	963	929	1112	3077	4002	3351	1789	921	1179	3457	2458	3808
SF45436_c31310	174	3084578	3084751	-	FIG00983556: hypothetical protein	-2.21929	1.40004e-10	1.09081e-09	-0.135921	0.694445	0.823517	0.120371	0.727739	0.950724	2064.08	7207.41	6356.86	25362.3	26704.2	20692.8	5990.38	4834.61	6342.8	16672	27866.3	22398.9	3020	5913	5583	16481	21825	15046	8773	4188	7609	24148	19679	20081
SF45436_b61880	1182	1600171	1601352	+	GfdT	-2.21799	6.86605e-21	1.77369e-19	0.165031	0.495746	0.676223	0.584719	0.0113709	0.270972	27.8697	24.5824	25.4771	132.75	114.915	115.602	19.8018	23.7911	26.1375	69.2125	68.5811	104.431	277	137	152	586	638	571	197	140	213	681	329	636
SF45436_e68280	1647	93660	95306	-	Type IV secretion system protein VirD4	-2.21416	1.30834e-24	4.55839e-23	-0.538998	0.0135135	0.122969	0.000807994	0.996947	0.999267	27.7995	22.7929	28.5088	98.0344	133.789	135.561	40.6135	41.9536	32.5845	98.1763	146.01	123.615	385	177	237	603	1035	933	563	344	370	1346	976	1049
SF45436_c33370	768	3309253	3310020	+	Pyrroline-5-carboxylate reductase (EC 1.5.1.2)	-2.21054	2.26584e-27	1.01277e-25	-0.67322	0.00101593	0.0285323	0.341985	0.0895167	0.594592	91.3609	120.405	116.085	516.355	464.609	533.756	160.735	158.495	202.459	314.562	405.52	475.607	590	436	450	1481	1676	1713	1039	606	1072	2011	1264	1882
SF45436_e67690	1392	23732	25123	+	22C4-dienoyl-CoA reductase [NADPH] (EC 1.3.1.34)	-2.20981	2.38528e-12	2.33847e-11	-0.0232773	0.941169	0.970002	0.391711	0.213736	0.732083	242.291	610.673	616.7	1974.19	2463.79	2358.81	511.09	592.638	389.496	1166.1	1774.83	2240.06	2836	4008	4333	10263	16109	13721	5988	4107	3738	13512	10027	16066
SF45436_c34350	1557	3405310	3406866	-	NAD-dependent formate dehydrogenase beta subunit	-2.20873	7.88016e-15	1.04159e-13	-0.160555	0.573337	0.7348	0.211261	0.455443	0.872416	52.3205	87.4514	108.03	411.365	359.345	373.324	75.9259	86.9512	113.744	241.111	267.122	480.037	685	642	849	2392	2628	2429	995	674	1221	3125	1688	3851
SF45436_c30480	222	3003195	3003416	-	hypothetical protein	-2.20489	3.29509e-09	2.12601e-08	0.152972	0.703491	0.828493	0.297265	0.380895	0.850515	13.928	16.2411	18.7409	60.3076	90.1466	72.2218	9.09811	19.9055	15.6805	38.9614	62.1529	82.1798	26	17	21	50	94	67	17	22	24	72	56	94
SF45436_c06400	549	655545	656093	+	FIG00985026: hypothetical protein	-2.19747	2.26409e-18	4.36995e-17	-0.207944	0.413736	0.610117	0.344978	0.161765	0.682449	60.2202	67.2198	70.3698	251.183	313.726	340.864	86.7815	80.8582	60.5014	180.087	245.943	288.121	278	174	195	515	809	782	401	221	229	823	548	815
SF45436_b54470	213	831838	832050	-	hypothetical protein	-2.19563	1.15521e-12	1.182e-11	-0.0819847	0.796141	0.884144	0.405979	0.172045	0.688859	71.4661	45.8035	50.2271	237.595	225.893	311.205	54.664	64.1259	60.6056	174.839	180.456	229.621	128	46	54	189	226	277	98	68	89	310	156	252
SF45436_c11510	339	1127193	1127531	+	FIG00986456: hypothetical protein	-2.18945	9.9518e-24	3.2506e-22	-0.239376	0.283157	0.500958	0.728521	0.000552603	0.0537733	57.1817	79.4556	80.6499	321.477	337.248	325.423	102.338	75.2503	76.1593	158.403	197.695	239.313	163	127	138	407	537	461	292	127	178	447	272	418
SF45436_b57660	1080	1181854	1182933	-	S-(hydroxymethyl)glutathione dehydrogenase (EC 1.1.1.284)	-2.18593	6.00553e-10	4.27241e-09	0.969401	0.00854817	0.0952163	-1.16975	0.000647045	0.059528	21.8027	7.65881	12.6575	57.2721	70.7693	65.8081	8.03072	8.55536	5.23773	133.368	154.907	148.079	198	39	69	231	359	297	73	46	39	1199	679	824
SF45436_b47030	627	65081	65707	-	Transcriptional regulator2C GntR family	-2.18363	1.74624e-27	7.96238e-26	-0.59781	0.00350638	0.0591291	0.0757187	0.691253	0.947821	36.0376	38.5618	32.2297	142.638	155.515	187.014	44.3408	53.4999	64.0789	129.902	172.906	158.796	190	114	102	334	458	490	234	167	277	678	440	513
SF45436_c11880	378	1160821	1161198	+	Protein YidD	-2.17591	1.27423e-14	1.64897e-13	0.0114546	0.968345	0.987134	0.746921	0.00670866	0.215363	31.1468	58.9139	66.0394	225.972	211.773	260.827	40.8608	57.39	55.6389	116.953	127.107	172.519	99	105	126	319	376	412	130	108	145	368	195	336
SF45436_b47660	705	130129	130833	+	3-oxoacyl-[acyl-carrier protein] reductase (EC 1.1.1.100)	-2.17559	3.15977e-25	1.1604e-23	-0.221543	0.298402	0.513739	0.46472	0.0230472	0.374408	64.4383	53.8498	43.8389	190.284	260.009	284.787	62.523	62.6813	64.6016	152.166	176.144	205.096	382	179	156	501	861	839	371	220	314	893	504	745
SF45436_b61920	969	1604774	1605742	-	FIG00443700: hypothetical protein	-2.1736	1.79843e-18	3.54161e-17	0.865106	0.000943538	0.0279329	0.397157	0.0982548	0.607115	26.8776	20.1365	21.8768	145.074	90.0813	77.5448	14.1003	13.2666	10.6276	63.7227	85.1819	88.7299	219	92	107	525	410	314	115	64	71	514	335	443
SF45436_c38830	873	3876102	3876974	-	ADA regulatory protein / Methylated-DNA--protein-cysteine methyltransferase (EC 2.1.1.63)	-2.17275	0.000560893	0.00154217	-3.32406	1.30366e-07	5.10803e-05	-1.18407	0.0600085	0.531224	265.502	533.748	499.494	1642.17	2353.11	1859.87	1815.37	859.831	10329.9	4727.22	5118.63	3458.17	1949	2197	2201	5354	9649	6785	13339	3737	62174	34353	18136	15555
SF45436_c35900	738	3553480	3554217	-	FIG005935: membrane protein	-2.1706	3.43227e-10	2.51517e-09	-0.746634	0.0308654	0.176238	0.287309	0.405546	0.858817	186.765	583.391	787.372	2117.09	2527.1	2364.16	949.036	842.109	820.742	1362.79	2323.03	2057.61	1159	2030	2933	5835	8760	7291	5895	3094	4176	8372	6958	7824
SF45436_c12420	498	1213125	1213622	+	Oxidoreductase probably involved in sulfite reduction	-2.16476	2.52599e-10	1.89304e-09	-0.342411	0.317842	0.529948	1.01755	0.0028851	0.137421	106.745	343.688	307.919	1130.75	1185.91	1078.3	245.733	277.904	436.3	448.682	625.874	602.908	447	807	774	2103	2774	2244	1030	689	1498	1860	1265	1547
SF45436_c41650	372	4137845	4138216	-	hypothetical protein	-2.16437	3.19392e-26	1.27644e-24	-0.0792449	0.709655	0.832003	0.472707	0.0142762	0.303262	43.4776	51.8822	48.997	185.708	243.804	213.571	56.5309	53.456	41.7199	137.892	162.274	164.867	136	91	92	258	426	332	177	99	107	427	245	316
SF45436_c11790	519	1152162	1152680	-	FIG00983977: hypothetical protein	-2.16311	2.01463e-18	3.93316e-17	-0.668225	0.00690436	0.0861235	0.280579	0.254209	0.770836	283.905	425.815	367.988	1475.03	1605.97	1741.97	640.295	548.412	522.329	916.606	1409.04	1646.16	1239	1042	964	2859	3915	3778	2797	1417	1869	3960	2968	4402
SF45436_c33530	711	3324789	3325499	-	FIG01075340: hypothetical protein	-2.1605	2.1418e-09	1.41965e-08	0.239912	0.515476	0.690446	0.732505	0.0385869	0.453884	36.1288	13.7217	13.3751	80.5933	97.9157	108.039	13.7025	13.5605	26.9282	57.1087	65.8431	49.6812	216	46	48	214	327	321	82	48	132	338	190	182
SF45436_b62200	1836	1637775	1639610	+	Hydroxymethylpyrimidine phosphate synthase ThiC (EC 4.1.99.17)	-2.158	6.6517e-15	8.84377e-14	-1.0455	0.000160427	0.00954718	-0.109294	0.693068	0.947821	529.976	1572.08	1393.41	5069.61	4814.82	5713.54	2431.48	2601.29	2181.2	4736.54	6087.32	6001.81	8182	13609	12913	34761	41522	43836	37574	23777	27610	72390	45360	56776
SF45436_c31590	480	3114054	3114533	+	Miscellaneous%3B Unknown	-2.15776	9.18835e-12	8.31234e-11	0.0180587	0.954752	0.978551	0.40607	0.196368	0.715836	73.0887	135.207	179.132	460.78	635.593	627.67	120.543	156.926	104.553	291.067	440.425	570.527	295	306	434	826	1433	1259	487	375	346	1163	858	1411
SF45436_c26230	348	2564624	2564971	+	Putative subunit of Alternative cytochrome c oxidase	-2.15748	2.26094e-11	1.94934e-10	-0.404129	0.221008	0.441022	0.147413	0.630378	0.934343	39.9831	15.2364	17.6485	108.491	129.697	95.5834	32.0925	36.3635	30.8429	89.0626	110.451	102.619	117	25	31	141	212	139	94	63	74	258	156	184
SF45436_c22260	135	2164912	2165046	-	hypothetical protein	-2.15684	3.23556e-20	7.62122e-19	-0.671163	0.0042537	0.064986	0.321978	0.165913	0.685546	871.228	733.675	708.823	3970.86	3341.73	3015.21	1284.03	1276.61	1127.05	2163.25	2843.54	3257.74	989	467	483	2002	2119	1701	1459	858	1049	2431	1558	2266
SF45436_c03920	798	411726	412523	-	DNA-directed RNA polymerase specialized sigma subunit2C sigma24-like	-2.1561	1.24994e-12	1.27509e-11	-0.449124	0.139898	0.350455	0.0584818	0.84667	0.96983	93.4403	180.197	182.229	618.411	691.79	718.806	190.425	211.94	219.203	471.943	696.257	780.715	627	678	734	1843	2593	2397	1279	842	1206	3135	2255	3210
SF45436_c16960	1005	1642587	1643591	+	procollagen2C type VI2C alpha 3	-2.14757	9.0317e-14	1.05251e-12	-0.236561	0.412403	0.608959	0.497431	0.0834108	0.585157	103.777	224.119	219.211	732.426	787.198	901.729	204.638	209.459	229.763	463.311	597.714	654.479	877	1062	1112	2749	3716	3787	1731	1048	1592	3876	2438	3389
SF45436_b61500	810	1561109	1561918	-	FIG01074642: hypothetical protein	-2.14656	4.80524e-08	2.63706e-07	-0.487323	0.21711	0.436513	0.421586	0.279566	0.789787	41.8436	37.7049	36.6885	176.527	177.153	161.307	37.11	41.9089	83.9828	126.657	131.105	126.754	285	144	150	534	674	546	253	169	469	854	431	529
SF45436_b46470	141	8582	8722	+	Mobile element protein	-2.14487	1.9409e-11	1.69274e-10	-0.0196961	0.951521	0.976743	0.446278	0.155675	0.677928	110.49	198.552	212.169	827.984	754.962	709.421	166.84	176.647	182.078	421.736	578.409	684.112	131	132	151	436	500	418	198	124	177	495	331	497
SF45436_c37330	756	3721227	3721982	+	Putative predicted metal-dependent hydrolase	-2.13806	2.0737e-19	4.43041e-18	-0.308777	0.194533	0.411753	0.520294	0.0275882	0.388929	128.205	217.701	236.903	937.534	803.723	820.148	228.663	226.106	265.916	508.173	628.038	650.028	815	776	904	2647	2854	2591	1455	851	1386	3198	1927	2532
SF45436_c21750	1020	2109109	2110128	-	Transcriptional regulator2C ArsR family / Methyltransferase fusion	-2.13748	7.06178e-09	4.34581e-08	0.233111	0.528291	0.701722	0.399871	0.278222	0.789787	111.346	346.83	320.485	1085.76	1211.23	1126.83	184.622	170.341	307.012	626.448	803.672	1165.08	955	1668	1650	4136	5803	4803	1585	865	2159	5319	3327	6123
SF45436_c31620	138	3119195	3119332	-	hypothetical protein	-2.13739	2.91703e-13	3.21726e-12	0.179332	0.553892	0.719395	0.69158	0.0147342	0.3044	70.665	113.729	117.722	388.066	445.854	482.073	105.896	101.888	56.7567	219.37	285.672	312.222	82	74	82	200	289	278	123	70	54	252	160	222
SF45436_b61570	456	1568204	1568659	-	Transcriptional regulator2C ArsR family	-2.13732	2.05064e-11	1.77705e-10	-0.0348607	0.913555	0.955439	0.462293	0.143649	0.665383	71.1979	96.7428	139.03	453.322	479.49	414.581	114.902	90.7416	107.829	251.063	302.586	424.772	273	208	320	772	1027	790	441	206	339	953	560	998
SF45436_c25270	432	2469981	2470412	+	FIG01074752: hypothetical protein	-2.13675	1.95445e-21	5.33274e-20	0.178402	0.438044	0.628755	0.610048	0.00549809	0.196172	61.6643	101.626	77.0459	345.864	321.32	383.881	67.9311	69.7448	73.5297	221.631	289.168	178.809	224	207	168	558	652	693	247	150	219	797	507	398
SF45436_c29470	1482	2914574	2916055	+	Histidine ammonia-lyase (EC 4.3.1.3)	-2.13426	8.9645e-14	1.04647e-12	0.0718045	0.804802	0.890349	0.574163	0.0415586	0.46453	31.1353	14.8835	14.7051	79.4986	90.6474	98.6597	19.2406	14.909	23.9784	46.1232	58.6884	75.9574	388	104	110	440	631	611	240	110	245	569	353	580
SF45436_c29970	351	2955094	2955444	-	Flagellar protein FliJ	-2.12971	9.78695e-15	1.2787e-13	-0.543287	0.0483585	0.215533	0.485692	0.0771986	0.572763	1022.88	2174.68	1951.27	7119.82	7674.69	7729.94	2655.13	2433.27	2412.04	3933.86	6456.73	5697.01	3019	3599	3457	9333	12653	11338	7844	4252	5837	11494	9198	10303
SF45436_c05420	753	560333	561085	+	Enoyl-CoA hydratase (EC 4.2.1.17)	-2.12858	6.57062e-17	1.06796e-15	0.258459	0.322703	0.533268	0.791762	0.00150662	0.09414	44.3793	31.5459	28.6785	184.911	127.796	147.776	26.3498	24.2745	37.1762	81.5232	101.436	83.2526	281	112	109	520	452	465	167	91	193	511	310	323
SF45436_c41810	849	4151983	4152831	+	Glutamine amidotransferases class-II	-2.1263	8.46327e-24	2.79123e-22	-0.302883	0.156109	0.369924	0.45489	0.0285637	0.39098	47.6256	76.4424	64.6393	268.081	297.407	254.805	84.6648	80.6772	66.4576	150.836	200.828	247.577	340	306	277	850	1186	904	605	341	389	1066	692	1083
SF45436_b51300	252	508410	508661	-	FIG01076329: hypothetical protein	-2.12628	9.60155e-18	1.69877e-16	-0.0459313	0.858203	0.922758	0.667025	0.0048702	0.184834	47.664	68.1718	51.1019	268.828	252.607	202.267	46.6756	63.7667	61.5865	133.002	157.417	166.358	101	81	65	253	299	213	99	80	107	279	161	216
SF45436_c24290	1329	2376773	2378101	+	Omega-amino acid--pyruvate aminotransferase (EC 2.6.1.18)	-2.12104	1.16563e-16	1.83317e-15	-0.500287	0.0514868	0.222333	0.34174	0.178215	0.697226	37.8517	73.0905	65.7412	210.546	279.701	276.035	82.8724	89.0214	77.3791	147.158	207.644	250.309	423	458	441	1045	1746	1533	927	589	709	1628	1120	1714
SF45436_c24500	123	2401137	2401259	+	hypothetical protein	-2.12041	0.140459	0.195229	0.636259	0.706733	NA	1.40608	0.294658	NA	1.93372	0	1.61072	2.17696	12.1162	1.94555	0.96594	1.63305	0	0	2.00318	4.73376	2	0	1	1	7	1	1	1	0	0	1	3
SF45436_b65030	1416	1925286	1926701	-	Putative exported protein	-2.11915	6.06893e-10	4.313e-09	0.384712	0.26197	0.480959	0.305617	0.371497	0.842727	77.519	266.461	248.487	791.005	825.436	955.519	135.843	157.032	160.615	542.032	686.799	852.271	923	1779	1776	4183	5490	5654	1619	1107	1568	6389	3947	6218
SF45436_c35250	447	3493444	3493890	+	Ribosomal silencing factor RsfA (former Iojap)	-2.11859	4.03856e-14	4.92603e-13	0.00575042	0.983634	0.991523	-0.234346	0.402861	0.858817	2418.12	4813.54	3934.44	13753.1	17498.2	17234	3767.12	3852.83	3500.55	11792.2	23713.7	21532.9	9089	10145	8877	22959	36739	32192	14173	8574	10788	43878	43021	49593
SF45436_c12130	276	1184872	1185147	+	Cell division protein DivIC (FtsB)2C stabilizes FtsL against RasP cleavage	-2.11466	3.62547e-13	3.95368e-12	-0.487972	0.0938914	0.289676	0.49278	0.0894364	0.594592	490.777	784.58	663.265	2637.88	2912.71	2839.55	878.596	904.62	933.858	1483.36	2098.79	2381.75	1139	1021	924	2719	3776	3275	2041	1243	1777	3408	2351	3387
SF45436_b54430	510	829534	830043	-	immunoreactive 14 kDa protein BA14k	-2.10991	9.84293e-20	2.1712e-18	0.360176	0.129227	0.338103	0.0994748	0.661468	0.939952	62.9598	76.9346	93.6205	287.192	325.611	391.799	64.2975	59.4718	57.4492	233.431	311.13	394.257	270	185	241	547	780	835	276	151	202	991	644	1036
SF45436_e68350	228	100589	100816	-	putative membrane protein	-2.10724	1.65363e-16	2.57089e-15	-0.893576	0.000500717	0.0184269	-0.314514	0.20753	0.725392	101.19	165.579	155.54	652.972	588.275	568.868	270.972	259.891	249.375	547.439	742.417	962.76	194	178	179	556	630	542	520	295	392	1039	687	1131
SF45436_c24170	1221	2363565	2364785	-	FIG00450507: hypothetical protein	-2.10286	2.50047e-27	1.09887e-25	-0.429259	0.0276227	0.168186	0.318976	0.0978978	0.607115	93.3081	150.426	123.641	499.127	534.951	541.125	154.814	149.045	189.829	343.864	496.012	423.615	958	866	762	2276	3068	2761	1591	906	1598	3495	2458	2665
SF45436_b47020	894	64068	64961	-	4-hydroxy-tetrahydrodipicolinate synthase (EC 4.3.3.7)	-2.0991	7.29004e-17	1.16813e-15	-0.433702	0.0883622	0.2827	0.0831099	0.73456	0.950724	36.8478	35.1111	20.6096	136.279	129.788	131.964	40.4009	38.4205	46.5636	99.1685	129.81	147.191	277	148	93	455	545	493	304	171	287	738	471	678
SF45436_b49770	885	356318	357202	+	2-hydroxy-3-oxopropionate reductase (EC 1.1.1.60)	-2.09875	6.43482e-10	4.54924e-09	-1.29168	0.000143851	0.00887214	-2.12935	2.39919e-10	2.56809e-07	30.9068	74.2914	64.0246	197.874	266.305	258.23	129.551	144.804	138.653	823.271	1112.24	1225.91	230	310	286	654	1107	955	965	638	846	6065	3995	5590
SF45436_c41040	474	4078962	4079435	-	Protein yciF	-2.09711	3.86016e-13	4.18276e-12	-0.651081	0.0248578	0.161068	0.102977	0.71757	0.950724	62.2218	106.94	69.3831	347.417	341.807	328.157	114.299	94.076	164.629	253.187	428.326	266.968	248	239	166	615	761	650	456	222	538	999	824	652
SF45436_b57460	570	1166899	1167468	-	Glutathione-dependent formaldehyde-activating enzyme (EC 4.4.1.22)	-2.09695	2.65311e-16	4.04153e-15	0.623474	0.0230544	0.155588	-0.704492	0.00333813	0.14765	30.4612	16.3719	19.4642	83.618	117.655	86.9045	15.4245	16.5626	11.9598	136.359	163.829	170.59	146	44	56	178	315	207	74	47	47	647	379	501
SF45436_c07670	555	772663	773217	+	hypothetical protein NAS141_09886	-2.09539	1.50432e-11	1.3256e-10	-0.294772	0.343525	0.551113	0.225798	0.46548	0.874683	94.4964	285.462	268.798	831.762	1005.04	930.045	247.469	281.935	265.001	574.248	847.943	944.543	441	747	753	1724	2620	2157	1156	779	1014	2653	1910	2701
SF45436_b49750	1785	353635	355419	+	Glyoxylate carboligase (EC 4.1.1.47)	-2.09533	7.02074e-06	2.80582e-05	-1.14811	0.013837	0.124237	-2.54079	4.74424e-08	2.53912e-05	26.4498	100.045	73.3648	213.462	341.951	297.754	140.443	148.651	153.414	1387.33	1795.42	1782.2	397	842	661	1423	2867	2221	2110	1321	1888	20614	13007	16391
SF45436_c23480	585	2294556	2295140	+	FOG: Ankyrin repeat	-2.09367	2.05599e-08	1.1888e-07	0.0946697	0.800244	0.887199	0.457868	0.219108	0.738455	109.369	267.922	310.893	933.747	1011.73	988.707	201.47	215.973	226.369	550.96	631.352	954.165	538	739	918	2040	2780	2417	992	629	913	2683	1499	2876
SF45436_c29520	399	2917746	2918144	+	hypothetical protein	-2.09213	7.32091e-12	6.74875e-11	0.755144	0.0180113	0.14198	0.744365	0.0125354	0.285488	33.6802	60.5972	28.3026	173.813	156.873	188.923	21.7373	14.5992	35.2615	102.066	102.509	105.555	113	114	57	259	294	315	73	29	97	339	166	217
SF45436_c24810	2355	2431123	2433477	-	diguanylate cyclase/phosphodiesterase (GGDEF & EAL domains) with PAS/PAC sensor(s)	-2.08875	1.36258e-11	1.20696e-10	0.144417	0.641876	0.787971	0.639486	0.0374814	0.447769	38.7829	29.8097	32.3046	132.462	138.769	158.315	29.6648	25.9291	35.7223	66.1103	82.6537	127.082	768	331	384	1165	1535	1558	588	304	580	1296	790	1542
SF45436_b53920	213	769203	769415	-	FIG01074356: hypothetical protein	-2.08769	3.04727e-12	2.95337e-11	-0.0433825	0.88587	0.939615	0.455718	0.123132	0.634538	104.407	211.094	199.048	633.586	842.602	699.931	157.299	190.492	180.455	394.797	577.227	616.878	187	212	214	504	843	623	282	202	265	700	499	677
SF45436_c06220	2511	639390	641900	-	Glycogen phosphorylase (EC 2.4.1.1)	-2.08377	2.01403e-11	1.75203e-10	0.478136	0.129389	0.338103	0.670461	0.029353	0.395662	25.8592	9.20662	11.1249	59.5035	65.3705	72.3339	11.0246	8.55936	13.7478	35.4987	43.6656	44.8303	546	109	141	558	771	759	233	107	238	742	445	580
SF45436_c38100	192	3803154	3803345	+	hypothetical protein	-2.08208	1.19603e-09	8.14211e-09	1.30789	0.000260157	0.0127678	1.12763	0.000862381	0.0699313	47.0741	152.44	121.76	464.406	426.908	456.17	43.3164	42.893	42.3048	157.672	251.525	209.247	76	138	118	333	385	366	70	41	56	252	196	207
SF45436_c31630	1437	3119394	3120830	-	Prolidase (EC 3.4.13.9)	-2.08111	1.93698e-13	2.16801e-12	-0.0363409	0.898066	0.946971	0.363808	0.197324	0.716004	66.9516	141.836	159.653	460.997	555.435	540.553	125.26	124.824	127.28	299.366	404.652	506.213	809	961	1158	2474	3749	3246	1515	893	1261	3581	2360	3748
SF45436_b58500	1038	1264640	1265677	+	Sulfate and thiosulfate binding protein CysP	-2.07947	2.85454e-14	3.55197e-13	-0.507926	0.0637123	0.243931	1.0285	0.00016162	0.0279029	76.6476	183.893	128.643	412.999	536.351	692.547	155.553	166.033	230.842	230.772	299.8	274.672	669	900	674	1601	2615	3004	1359	858	1652	1994	1263	1469
SF45436_c04190	876	437057	437932	+	Dienelactone hydrolase family	-2.07919	9.26398e-26	3.51617e-24	-0.238426	0.231939	0.453265	0.416575	0.0336077	0.420328	90.4148	138.972	109.236	410.513	484.613	532.42	128.576	122.674	147.197	286.065	356.368	427.827	666	574	483	1343	1994	1949	948	535	889	2086	1267	1931
SF45436_c32740	606	3239256	3239861	-	hypothetical protein	-2.07897	1.05833e-24	3.70633e-23	-0.537215	0.00811288	0.0926927	0.385403	0.0562379	0.522544	376.004	528.825	444.622	1846.52	1734.46	2117	637.774	642.37	676.876	1146.2	1356.78	1859.81	1916	1511	1360	4179	4937	5361	3253	1938	2828	5782	3337	5807
SF45436_b63890	1665	1807768	1809432	-	Oligopeptide transport system permease protein OppB (TC 3.A.1.5.1)	-2.07641	0.00020326	0.000615872	-1.99097	0.000364945	0.0154834	0.134193	0.809465	0.966935	24.999	19.7441	15.1117	70.6001	89.6351	92.4152	28.6144	24.6105	184.856	80.8088	88.3458	61.0812	350	155	127	439	701	643	401	204	2122	1120	597	524
SF45436_c41860	504	4156516	4157019	-	GNAT family acetyltransferase YhhY	-2.07157	3.90466e-08	2.16734e-07	0.345083	0.361271	0.568913	0.961872	0.0105919	0.268359	108.306	297.515	354.962	930.804	1151.09	1112	194.246	186.916	216.992	425.226	609.624	605.358	459	707	903	1752	2725	2342	824	469	754	1784	1247	1572
SF45436_b57430	558	1164617	1165174	+	PPO candidate 1	-2.06838	5.93225e-19	1.21764e-17	-0.0196064	0.934818	0.966747	0.414613	0.0636027	0.536387	37.297	32.6877	33.7298	128.604	163.681	143.667	40.8811	32.7575	31.4524	86.546	103.326	138.085	175	86	95	268	429	335	192	91	121	402	234	397
SF45436_c17080	369	1652879	1653247	-	FIG00985316: hypothetical protein	-2.06015	6.25293e-13	6.59665e-12	-0.089493	0.755059	0.859945	0.379183	0.184339	0.703108	351.938	685.126	621.737	2118.9	2453.25	2339.2	640.096	577.555	545.589	1202.29	1802.87	2310.08	1092	1192	1158	2920	4252	3607	1988	1061	1388	3693	2700	4392
SF45436_c16640	315	1609371	1609685	-	FIG040666: hypothetical protein perhaps implicated in de Novo purine biosynthesis	-2.05989	6.33203e-11	5.11532e-10	0.0738939	0.815354	0.896285	0.382394	0.222954	0.74396	156.678	345.404	378.626	1147.57	1265.23	1251.97	314.565	266.545	253.713	700.573	991.824	1120.14	415	513	602	1350	1872	1648	834	418	551	1837	1268	1818
SF45436_c19680	156	1900588	1900743	-	hypothetical protein	-2.05965	5.11369e-12	4.80531e-11	0.7276	0.0202449	0.148351	0.865744	0.00292712	0.137421	53.3633	131.877	104.139	415.38	395.774	378.895	51.0276	46.3535	74.382	203.299	229.018	221.455	70	97	82	242	290	247	67	36	80	264	145	178
SF45436_c25420	450	2484001	2484450	+	hypothetical protein	-2.05918	9.39959e-09	5.68662e-08	0.887995	0.0186943	0.144406	0.490489	0.159749	0.681047	33.563	21.6803	18.9313	79.7346	109.761	122.31	9.50485	8.48097	22.2402	73.1464	76.1077	72.8894	127	46	43	134	232	230	36	19	69	274	139	169
SF45436_c02200	144	223504	223647	-	hypothetical protein	-2.05726	5.00466e-08	2.73106e-07	-0.310327	0.424756	0.619238	0.22657	0.523918	0.897659	51.2034	33.8755	22.0131	135.742	147.847	171.168	39.6035	50.2162	46.3338	143.49	123.196	121.303	62	23	16	73	100	103	48	36	46	172	72	90
SF45436_b53700	1248	748476	749723	-	FIG01074012: hypothetical protein	-2.05336	8.30429e-24	2.75216e-22	0.109605	0.598105	0.752602	0.623532	0.00185268	0.104374	45.74	32.4593	36.3534	147.614	160.016	169.697	30.0835	41.0421	35.7963	84.419	92.3969	133.277	480	191	229	688	938	885	316	255	308	877	468	857
SF45436_b63720	1497	1788553	1790049	-	Aldehyde dehydrogenase (EC 1.2.1.3)	-2.04949	3.35381e-05	0.000120305	0.576913	0.249013	0.468156	0.757649	0.122328	0.634538	24.9446	5.10036	7.41123	46.8635	51.3405	58.187	6.2699	6.44056	12.5958	24.3953	32.9181	35.2645	314	36	56	262	361	364	79	48	130	304	200	272
SF45436_c38130	438	3805021	3805458	-	Bll4998 protein	-2.04802	2.41503e-18	4.63495e-17	-0.535126	0.0234456	0.157154	0.216702	0.346193	0.831148	73.5808	107.498	106.749	339.292	439.895	405.94	160.313	148.126	106.962	269.335	380.838	371.33	271	222	236	555	905	743	591	323	323	982	677	838
SF45436_b46460	327	8004	8330	+	hypothetical protein	-2.04305	3.96592e-18	7.34181e-17	-0.0738414	0.757433	0.861407	0.273051	0.235619	0.75501	78.1916	137.502	106.027	381.586	496.765	439.087	135.524	108.725	91.8174	283.245	412.913	396.478	215	212	175	466	763	600	373	177	207	771	548	668
SF45436_b59270	1455	1338398	1339852	+	Glycogen synthase2C ADP-glucose transglucosylase (EC 2.4.1.21)	-2.04055	5.84203e-20	1.31938e-18	-0.0664431	0.768683	0.866509	0.449241	0.0405979	0.461995	31.4679	37.8993	30.5007	120.909	137.104	152.298	31.1929	31.7519	41.4699	99.8202	125.651	75.366	385	260	224	657	937	926	382	230	416	1209	742	565
SF45436_c34320	234	3401025	3401258	-	NAD-dependent formate dehydrogenase delta subunit	-2.03453	1.23758e-07	6.37946e-07	0.0378581	0.92397	0.960544	0.759298	0.0415648	0.46453	23.8864	27.191	44.0263	156.769	112.818	117.606	31.4797	30.0439	30.3727	69.3063	34.7475	123.584	47	30	52	137	124	115	62	35	49	135	33	149
SF45436_c28520	1275	2813709	2814983	+	Mlr3471 protein	-2.03267	3.39015e-21	9.10382e-20	-0.335963	0.119939	0.328346	0.521676	0.0145228	0.3044	63.4261	98.809	92.7659	352.821	335.964	352.478	98.9622	93.5794	128.55	187.97	237.502	300.184	680	594	597	1680	2012	1878	1062	594	1130	1995	1229	1972
SF45436_c07730	999	776151	777149	-	Glycerophosphoryl diester phosphodiesterase (EC 3.1.4.46)	-2.03142	3.7722e-35	2.84759e-33	-0.28639	0.0856947	0.279559	0.516399	0.00126537	0.0857247	49.9981	65.6014	60.2882	240.426	236.129	239.781	70.7631	78.0136	65.1904	139.131	198.297	164.554	420	309	304	897	1108	1001	595	388	449	1157	804	847
SF45436_c07400	849	748050	748898	+	Transcription regulator [contains diacylglycerol kinase catalytic domain]	-2.02962	2.62674e-44	3.02476e-42	-0.19132	0.199709	0.417533	0.558294	6.47009e-05	0.0119407	46.0848	63.2023	56.2385	239.065	225.187	207.17	57.5161	63.6427	66.7992	143.761	160.198	152.478	329	253	241	758	898	735	411	269	391	1016	552	667
SF45436_b59540	564	1363998	1364561	-	Methylated-DNA--protein-cysteine methyltransferase (EC 2.1.1.63)	-2.0239	1.26811e-06	5.71618e-06	-1.51276	0.000292805	0.0135443	-0.101727	0.806986	0.966935	104.375	160.948	161.937	530.784	608.877	596.558	221.611	161.333	835.037	561.463	733.059	568.832	495	428	461	1118	1613	1406	1052	453	3247	2636	1678	1653
SF45436_b59460	450	1358001	1358450	-	Chemotaxis protein methyltransferase CheR (EC 2.1.1.80)	-2.02249	7.54143e-16	1.09714e-14	0.680134	0.0106598	0.10742	0.470867	0.050907	0.512719	39.1128	37.7049	30.3781	129.123	149.03	158.471	14.7853	28.1211	25.1411	76.083	117.173	123.351	148	80	69	217	315	298	56	63	78	285	214	286
SF45436_c09060	459	907190	907648	-	FIG00451006: hypothetical protein	-2.02091	2.54384e-14	3.18871e-13	-0.0999233	0.708278	0.831484	0.535636	0.0415751	0.46453	66.0689	164.497	167.472	497.029	578.4	532.304	155.567	142.225	126.717	319.302	381.129	409.311	255	356	388	852	1247	1021	601	325	401	1220	710	968
SF45436_c32950	804	3262504	3263307	+	Molybdenum ABC transporter2C periplasmic molybdenum-binding protein ModA (TC 3.A.1.8.1)	-2.0207	2.09954e-15	2.94716e-14	-0.335149	0.191383	0.409642	0.0268046	0.914882	0.983815	60.4974	64.8932	45.3405	197.827	226.139	269.066	79.5026	66.7052	69.0948	152.405	239.037	289.678	409	246	184	594	854	904	538	267	383	1020	780	1200
SF45436_c24660	462	2414896	2415357	-	hypothetical protein	-2.02039	1.05909e-13	1.22372e-12	-0.00471024	0.986502	0.993212	0.509378	0.053584	0.514224	33.9783	34.4302	48.4575	143.736	172.347	156.427	30.0884	38.6948	48.3483	100.109	117.329	115.106	132	75	113	248	374	302	117	89	154	385	220	274
SF45436_e68290	306	95303	95608	-	Probable mobilization protein C	-2.02038	7.82468e-14	9.22932e-13	-0.170745	0.537249	0.708497	0.215392	0.407458	0.858817	37.6981	49.2104	64.7445	199.512	192.723	218.187	62.1232	53.8266	53.0883	124.057	231.093	173.154	97	71	100	228	277	279	160	82	112	316	287	273
SF45436_b59470	921	1358443	1359363	-	Chemotaxis protein methyltransferase CheR (EC 2.1.1.80)	-2.01975	3.49787e-23	1.09514e-21	0.275465	0.194732	0.411883	0.618597	0.0016108	0.0979659	29.3113	22.5677	25.8134	103.792	107.952	104.971	18.3182	21.8094	24.5679	53.4785	71.162	82.3962	227	98	120	357	467	404	142	100	156	410	266	391
SF45436_a43500	579	149556	150134	+	Mobile element protein	-2.01667	4.542e-08	2.5027e-07	-0.503245	0.172999	0.388591	0.143645	0.695855	0.947821	73.737	196.705	187.853	595.189	653.038	603.009	181.807	155.072	311.383	427.202	614.49	634.545	359	537	549	1287	1776	1459	886	447	1243	2059	1444	1893
SF45436_c21570	402	2090920	2091321	-	Cell division protein FtsL	-2.01568	4.67375e-17	7.76368e-16	-0.422461	0.0814866	0.273167	0.541758	0.0213826	0.359442	62.1245	93.3829	97.0877	309.729	338.944	367.287	107.284	111.925	117.623	168.243	246.392	284.85	210	177	197	465	640	617	363	224	326	563	402	590
SF45436_c30810	2601	3032527	3035127	+	ATP-dependent DNA ligase (EC 6.5.1.1)	-2.01221	5.91772e-17	9.73487e-16	0.0635127	0.793655	0.883002	0.363087	0.126839	0.639213	32.0971	22.5055	17.9761	90.1817	94.4582	109.117	23.1592	19.2293	27.2133	69.0949	92.1719	67.3064	702	276	236	876	1154	1186	507	249	488	1496	973	902
SF45436_c07100	336	716781	717116	-	FIG01074834: hypothetical protein	-2.01138	1.82357e-09	1.2174e-08	0.13705	0.682441	0.815504	0.41918	0.209525	0.729115	371.284	940.518	921.014	2758.94	3132.66	3103.81	615.269	654.007	759.759	1612.11	2397.19	2718.91	1049	1490	1562	3462	4944	4358	1740	1094	1760	4509	3269	4707
SF45436_c22540	372	2193098	2193469	-	Transcriptional regulator2C Cro/CI family	-2.01118	1.35703e-14	1.74946e-13	-0.424379	0.104727	0.304489	0.117645	0.651265	0.938011	326.721	546.759	618.853	1914.67	2042	2052.72	740.65	667.93	591.877	1221.65	2010.21	2308.66	1022	959	1162	2660	3568	3191	2319	1237	1518	3783	3035	4425
SF45436_c13550	1845	1329995	1331839	-	Polyhydroxyalkanoic acid synthase	-2.00996	3.91207e-17	6.61159e-16	-0.418252	0.0802207	0.271195	0.189955	0.4254	0.861595	119.182	224.39	207.568	705.044	756.052	757.077	263.058	235.812	237.025	475.966	702.45	766.449	1849	1952	1933	4858	6552	5837	4085	2166	3015	7310	5260	7286
SF45436_c29540	114	2919011	2919124	-	hypothetical protein	-2.00636	2.25885e-08	1.29946e-07	0.0245763	0.945446	0.972604	0.533164	0.136992	0.655295	1111	4682.73	2544.25	11241.5	11222	11014.2	2936.91	2521.38	2732.95	5993.9	9723.83	7419.47	1065	2517	1464	4786	6009	5247	2818	1431	2148	5688	4499	4358
SF45436_c01910	1005	187418	188422	-	putative Cytochrome bd22C subunit II	-2.00348	5.66136e-20	1.2864e-18	-0.1586	0.47351	0.658894	0.635465	0.0032395	0.144482	49.4629	46.4277	63.0824	247.517	184.725	205.014	58.8733	53.3641	64.9455	121.446	133.37	155.46	418	220	320	929	872	861	498	267	450	1016	544	805
SF45436_c24610	453	2410485	2410937	-	FIG01075260: hypothetical protein	-1.99792	5.35313e-09	3.35819e-08	0.122563	0.721057	0.838506	0.325661	0.340081	0.825824	101.86	357.697	337.194	1019.05	1126.53	1031.17	246.276	273.141	211.324	701.957	949.125	884.304	388	764	771	1724	2397	1952	939	616	660	2647	1745	2064
SF45436_b63710	354	1788093	1788446	-	Nucleoside-diphosphate-sugar epimerases	-1.99507	1.327e-10	1.03628e-09	-0.0636301	0.840675	0.912901	0.661626	0.0292585	0.395433	44.6805	55.7186	36.9373	130.101	203.878	212.262	58.7341	36.3146	47.5288	87.8924	157.301	101.976	133	93	66	172	339	314	175	64	116	259	226	186
SF45436_c14250	264	1387857	1388120	-	miscellaneous%3B hypothetical/partial homology	-1.99216	2.32928e-11	2.00572e-10	-0.196255	0.514855	0.690243	0.11626	0.691021	0.947821	67.12	119.702	114.068	323.55	486.282	379.802	111.16	92.0631	139.001	251.183	410.653	438.16	149	149	152	319	603	419	247	121	253	552	440	596
SF45436_c00820	540	83467	84006	+	RNA polymerase sigma-70 factor	-1.99047	3.72733e-17	6.31508e-16	-0.545882	0.0212731	0.150106	0.167823	0.474355	0.878899	141.387	212.09	213.527	743.793	725.435	779.948	262.923	294.23	269.408	481.414	746.019	775.977	642	540	582	1500	1840	1760	1195	791	1003	2164	1635	2159
SF45436_c17640	1050	1710240	1711289	+	Molybdenum cofactor biosynthesis protein MoaA	-1.98532	3.18547e-10	2.34476e-09	-0.552759	0.0801184	0.271173	0.483192	0.125227	0.63819	108.391	265.416	314.725	915.248	933.513	875.162	308.794	303.019	397.285	485.558	702.803	760.625	957	1314	1668	3589	4604	3840	2729	1584	2876	4244	2995	4115
SF45436_c21740	933	2108174	2109106	-	52C10-methylenetetrahydrofolate reductase (EC 1.5.1.20)	-1.97551	1.38457e-06	6.18867e-06	0.149765	0.714664	0.83488	0.256976	0.52962	0.900422	144.544	324.386	291.338	955.691	957.933	1074.94	229.853	209.477	245.628	374.814	582.837	1543.52	1134	1427	1372	3330	4198	4191	1805	973	1580	2911	2207	7420
SF45436_c11430	939	1120178	1121116	-	Putative sulfite oxidase subunit YedY	-1.9741	5.60179e-20	1.27713e-18	0.0560481	0.799464	0.886947	0.731685	0.000518668	0.0527076	39.1347	30.2663	32.2812	110.072	138.985	151.889	36.5668	33.7984	27.8041	64.3513	76.3578	101.279	309	134	153	386	613	596	289	158	180	503	291	490
SF45436_c23280	411	2277484	2277894	+	FIG00983573: hypothetical protein	-1.97283	5.60604e-13	5.97919e-12	-0.348108	0.204185	0.422623	0.252808	0.353701	0.834694	168.403	468.043	425.159	1258.69	1483.56	1416.6	471.484	450.113	427.018	943.51	1266.73	1281.14	582	907	882	1932	2864	2433	1631	921	1210	3228	2113	2713
SF45436_b61580	1065	1568908	1569972	+	Adenylate cyclase (EC 4.6.1.1) / Guanylate cyclase (EC 4.6.1.2)	-1.97069	3.41124e-18	6.36703e-17	0.237978	0.303435	0.51678	0.598992	0.00710784	0.221141	44.2196	30.4693	35.345	148.842	144.732	139.537	25.6586	35.0806	33.2309	79.0721	82.3619	124.651	396	153	190	592	724	621	230	186	244	701	356	684
SF45436_b51210	279	504016	504294	+	hypothetical protein	-1.96739	2.19401e-11	1.89404e-10	0.193659	0.525118	0.698863	0.432525	0.126642	0.63882	49.0189	55.4931	26.9838	185.229	170.93	159.535	37.0485	41.0369	37.4309	103.338	179.274	101.564	115	73	38	193	224	186	87	57	72	240	203	146
SF45436_c22550	207	2193683	2193889	-	UPF0337 protein yjbJ	-1.96347	1.18048e-10	9.27185e-10	0.971167	0.00183631	0.0402358	0.908298	0.00265788	0.134198	94.7945	256.147	219.174	805.884	825.885	579.181	84.9467	98.0066	106.506	348.786	499.925	330.975	165	250	229	623	803	501	148	101	152	601	420	353
SF45436_c24050	1710	2349712	2351421	-	2-isopropylmalate synthase (EC 2.3.3.13)	-1.96208	4.87192e-11	3.99274e-10	-0.162618	0.586036	0.744108	0.592471	0.0469238	0.494999	137.284	370.227	346.301	875.641	1080.43	1368.92	344.829	350.28	260.148	602.833	847.098	755.453	1974	2985	2989	5592	8678	9782	4963	2982	3067	8581	5879	6656
SF45436_c25300	552	2472150	2472701	-	macromolecule metabolism%3B macromolecule synthesis2C modification%3B rna synthesis2C modification 2C dna transcription	-1.96177	6.75053e-11	5.43401e-10	0.0448112	0.881845	0.936869	0.465952	0.119888	0.634538	113.538	359.631	217.14	784.379	925.649	973.683	229.657	210.326	227.815	581.939	823.091	538.654	527	936	605	1617	2400	2246	1067	578	867	2674	1844	1532
SF45436_b53030	2574	683330	685903	-	Malto-oligosyltrehalose synthase (EC 5.4.99.15)	-1.96026	6.88775e-17	1.10889e-15	0.468825	0.0494121	0.217825	0.593186	0.0106203	0.268359	31.2788	17.9626	18.7804	81.7653	89.4938	94.6424	16.4784	13.1881	19.6098	53.9049	61.8372	60.623	677	218	244	786	1082	1018	357	169	348	1155	646	804
SF45436_c05640	819	582147	582965	+	Enoyl-[acyl-carrier-protein] reductase [NADH] (EC 1.3.1.9)	-1.95829	1.46929e-16	2.2948e-15	-0.468589	0.0482598	0.215533	0.10869	0.64618	0.934944	373.18	769.636	757.397	2249.69	2475.77	2654.53	876.645	935.163	816.254	1871.2	2558.38	2415.51	2570	2972	3131	6881	9524	9085	6043	3813	4609	12757	8504	10193
SF45436_c10720	603	1062600	1063202	-	hypothetical protein	-1.95373	2.18092e-15	3.05508e-14	-0.0344917	0.890147	0.942201	0.251605	0.298058	0.801552	54.6301	54.8691	73.5961	218.031	226.669	263.51	59.3068	53.6306	74.086	161.37	178.971	254.917	277	156	224	491	642	664	301	161	308	810	438	792
SF45436_b54000	1737	777459	779195	+	Adenylate cyclase (EC 4.6.1.1)	-1.95364	3.70912e-16	5.58753e-15	0.470525	0.0520285	0.222333	0.303089	0.202705	0.72092	36.0127	62.638	59.424	188.376	196.353	226.077	35.5679	36.3107	41.9186	127.393	151.211	216.655	526	513	521	1222	1602	1641	520	314	502	1842	1066	1939
SF45436_c17610	516	1709158	1709673	+	Transcriptional regulator2C MarR family	-1.95345	1.87198e-13	2.10218e-12	-0.192619	0.472006	0.658021	0.0295351	0.910057	0.983815	48.8602	101.524	89.8443	266.728	322.65	335.765	88.1869	91.8685	93.0424	214.885	352.875	340.024	212	247	234	514	782	724	383	236	331	923	739	904
SF45436_c40000	921	3990840	3991760	+	UDP-galactose-lipid carrier transferase (EC 2.-.-.-)	-1.95228	4.70368e-20	1.0901e-18	-0.180276	0.40385	0.602152	0.47077	0.0238145	0.376783	38.3501	43.7536	44.9584	141.587	169.672	179.282	41.5386	54.9598	47.5609	96.6526	116.909	140.98	297	190	209	487	734	690	322	252	302	741	437	669
SF45436_b59420	1044	1352562	1353605	-	Chemotaxis response regulator protein-glutamate methylesterase CheB (EC 3.1.1.61)	-1.95126	2.17887e-16	3.34915e-15	-0.0738112	0.761028	0.863285	0.537433	0.0200544	0.352393	31.2119	16.6584	20.1154	88.2293	98.9044	78.6213	23.1021	21.9335	27.2307	49.019	60.8899	73.6182	274	82	106	344	485	343	203	114	196	426	258	396
SF45436_c19760	114	1904875	1904988	-	hypothetical protein	-1.95116	3.45414e-08	1.93786e-07	-0.324682	0.361428	0.568953	0.423233	0.226431	0.746677	150.22	323.716	290.226	862.017	1043.95	1034.88	277.225	306.583	368.974	560.611	689.464	944.884	144	174	167	367	559	493	266	174	290	532	319	555
SF45436_b57650	750	1181015	1181764	-	S-formylglutathione hydrolase (EC 3.1.2.12)	-1.94967	0.000242271	0.000723513	0.924566	0.0909472	0.285755	-1.09205	0.0358894	0.43457	26.0047	6.5041	4.49068	57.4804	43.1476	44.6697	8.71278	3.74948	7.15555	92.7411	101.513	115.415	164	23	17	161	152	140	55	14	37	579	309	446
SF45436_c13620	399	1339480	1339878	+	hypothetical protein	-1.94756	1.67215e-24	5.7668e-23	-0.546618	0.00516182	0.0724976	0.327421	0.0647283	0.536387	34.8725	39.335	46.1779	147.64	161.142	151.738	55.3854	55.3763	63.6162	115.013	122.887	129.876	117	74	93	220	302	253	186	110	175	382	199	267
SF45436_b55880	474	988750	989223	+	Endoribonuclease L-PSP	-1.94526	0.000266299	0.000787996	0.555105	0.312644	0.524961	-0.0728105	0.888715	0.979906	26.5948	5.81682	7.52347	36.154	64.2291	56.544	6.76769	8.47532	12.5461	41.3109	58.2191	65.9231	106	13	18	64	143	112	27	20	41	163	112	161
SF45436_c14850	219	1446820	1447038	+	hypothetical protein	-1.94162	2.07914e-10	1.58005e-09	0.373653	0.235765	0.455196	0.385469	0.194929	0.713496	56.4753	95.8763	66.0394	299.555	239.147	295.03	46.6562	66.0378	55.6337	167.306	259.893	212.695	104	99	73	245	246	270	86	72	84	305	231	240
SF45436_b57330	177	1154213	1154389	-	Coenzyme PQQ synthesis protein A	-1.93442	1.23758e-20	3.11412e-19	0.193586	0.376075	0.581265	-0.91231	2.07748e-06	0.000669767	73.9076	109.041	100.738	363.072	359.644	348.813	100.687	82.8426	60.6402	646.128	684.885	686.422	110	91	90	240	299	258	150	73	74	952	492	626
SF45436_c21670	1365	2100758	2102122	-	Beta-lactamase class C and other penicillin binding proteins	-1.93391	2.89849e-25	1.07609e-23	-0.0953104	0.614055	0.764956	0.264472	0.146561	0.668942	38.7701	35.8922	44.5584	147.124	147.392	160.937	42.2148	36.7885	48.1358	101.825	129.243	148.585	445	231	307	750	945	918	485	250	453	1157	716	1045
SF45436_c11750	1497	1148340	1149836	-	D-alanyl-D-alanine carboxypeptidase (EC 3.4.16.4)	-1.93089	4.22407e-16	6.32122e-15	-0.510088	0.0317819	0.178951	0.459766	0.0525408	0.514224	241.105	445.148	415.823	1332.21	1350.5	1517.5	538.259	523.698	506.834	756.015	1068.36	1229.98	3035	3142	3142	7448	9496	9493	6782	3903	5231	9421	6491	9487
SF45436_c25230	948	2466553	2467500	+	Periplasmic hemin-binding protein	-1.92986	2.46419e-13	2.74005e-12	-0.307789	0.243101	0.462471	0.30357	0.249258	0.767937	785.551	1494.7	1397.28	4613.03	4387.34	5009.19	1578	1534.88	1438.36	2758.7	4074.56	4518.4	6262	6681	6686	16332	19536	19844	12591	7244	9401	21770	15677	22070
SF45436_c18050	1809	1746914	1748722	-	Methyl-accepting chemotaxis protein I (serine chemoreceptor protein)	-1.92877	2.95523e-20	7.02022e-19	-0.260081	0.2142	0.433146	0.375645	0.0720492	0.551733	224.108	381.27	277.519	1167.13	1002.71	1190.16	368.057	372.416	316.389	678.949	842.417	1068.59	3409	3252	2534	7885	8520	8997	5604	3354	3946	10224	6185	9960
SF45436_c03940	249	412988	413236	-	Lipoprotein2C VirB7-like	-1.9281	9.44337e-09	5.70803e-08	0.0240549	0.943098	0.97154	0.584899	0.0804927	0.580853	135.163	502.543	397.828	1222.69	1446.69	1260.9	355.478	321.061	339.021	782.54	1013.27	825.443	283	590	500	1137	1692	1312	745	398	582	1622	1024	1059
SF45436_c17850	1536	1729420	1730955	+	Sensor histidine kinase (EC 2.7.3.-)	-1.92603	3.34694e-19	6.93265e-18	-0.364657	0.0908132	0.28549	0.54085	0.0114744	0.270972	73.7081	116.263	114.279	399.731	391.702	363.004	129.949	127.371	133.808	197.716	247.354	348.745	952	842	886	2293	2826	2330	1680	974	1417	2528	1542	2760
SF45436_c35990	504	3560766	3561269	+	FIG00740902: hypothetical protein	-1.92527	9.98191e-13	1.03696e-11	-0.525809	0.0515229	0.222333	0.306036	0.256766	0.772898	1224.63	2764.32	2434.42	7938.93	8327.58	8124.41	3259.04	3118.19	2868.67	4959.93	6980.61	7789.17	5190	6569	6193	14943	19714	17111	13825	7824	9968	20809	14279	20227
SF45436_c19400	297	1877637	1877933	+	putative transmembrane protein	-1.92318	6.43491e-09	3.98894e-08	0.270283	0.444502	0.634282	0.150865	0.624085	0.934343	27.6288	9.2834	16.6766	60.405	71.6833	78.1559	15.6014	16.9078	13.6743	57.8408	53.9241	77.7644	69	13	25	67	100	97	39	25	28	143	65	119
SF45436_c39350	318	3928813	3929130	-	conserved hypothetical signal peptide protein	-1.92282	7.75898e-12	7.12358e-11	-0.279418	0.321459	0.532546	0.798255	0.00433416	0.173044	166.419	328.139	406.205	1302.62	1069.18	1036.22	386.695	372.042	332.053	548.523	673.316	738.497	445	492	652	1547	1597	1377	1035	589	728	1452	869	1210
SF45436_b47280	357	89950	90306	-	conserved hypothetical protein	-1.9189	1.22346e-07	6.31145e-07	0.696386	0.0558948	0.230393	0.761394	0.0354391	0.431893	131.249	437.25	432.308	1129.57	1342.4	1306.44	202.011	198.052	216.552	524.606	697.075	1007.93	394	736	779	1506	2251	1949	607	352	533	1559	1010	1854
SF45436_c09990	2418	988594	991011	+	ATP-dependent protease La (EC 3.4.21.53) Type I	-1.91708	1.02652e-11	9.2251e-11	-0.430425	0.126714	0.335736	0.381432	0.175787	0.694328	406.988	1138.95	934.957	3113.63	2992.65	3261.75	1082.51	1099.36	1161.02	2055.84	2506.82	2629.05	8275	12985	11411	28117	33989	32958	22031	13234	19355	41380	24601	32754
SF45436_c31140	1908	3067318	3069225	-	Adenylate cyclase (EC 4.6.1.1)	-1.91586	6.78445e-16	9.95541e-15	0.371596	0.120695	0.329023	0.420593	0.0741213	0.561099	39.205	46.9088	57.5249	163.635	192.257	185.371	36.3655	42.0048	32.6123	89.3427	138.95	176.486	629	422	554	1166	1723	1478	584	399	429	1419	1076	1735
SF45436_c21330	240	2062789	2063028	-	conserved hypothetical signal peptide protein	-1.91584	6.06159e-12	5.64917e-11	-0.000744822	0.997878	0.999078	0.129416	0.639674	0.934343	169.962	348.181	391.283	1015.28	1209.09	1196.51	272.274	299.624	335.416	750.819	1152.91	1225.97	343	394	474	910	1363	1200	550	358	555	1500	1123	1516
SF45436_c31890	3006	3146722	3149727	-	Adenylate cyclase (EC 4.6.1.1) / Guanylate cyclase (EC 4.6.1.2)	-1.91271	2.61638e-14	3.26759e-13	1.02843	5.53372e-05	0.00474771	0.422428	0.0903194	0.594592	36.6346	24.13	26.4289	97.9848	110.628	120.288	12.2526	10.6246	19.8797	59.6659	83.524	102.401	926	342	401	1100	1562	1511	310	159	412	1493	1019	1586
SF45436_c01920	1416	188412	189827	-	putative Cytochrome bd22C subunit I	-1.90636	3.55982e-15	4.86629e-14	-0.1024	0.673798	0.809263	0.719626	0.00283143	0.13663	62.1495	73.8421	101.997	350.781	253.194	287.298	83.9058	89.5097	81.8438	160.938	172.091	208.202	740	493	729	1855	1684	1700	1000	631	799	1897	989	1519
SF45436_b49810	1281	360497	361777	-	FIG00641944: hypothetical protein	-1.90385	6.14991e-18	1.11718e-16	-0.402457	0.0707181	0.256565	0.572221	0.00823777	0.244936	42.1479	25.9939	24.2815	116.847	108.86	122.733	37.1921	36.5352	49.2541	65.4578	75.7832	93.3301	454	157	157	559	655	657	401	233	435	698	394	616
SF45436_c17690	2229	1716605	1718833	-	FIG01075720: hypothetical protein	-1.90352	2.07057e-18	4.0308e-17	-0.575544	0.00816185	0.0929272	0.4759	0.028421	0.390424	184.015	322.179	266.557	1088.12	843.574	958.175	347.264	400.558	403.315	682.952	729.669	665.233	3449	3386	2999	9058	8832	8925	6515	4445	6198	12672	6601	7640
SF45436_c12590	2493	1227350	1229842	+	ATP-dependent Clp protease ATP-binding subunit ClpA	-1.90256	7.05347e-14	8.37785e-13	-0.444365	0.0804017	0.271195	0.233536	0.357905	0.836557	381.435	858.995	692.182	2307.21	2292.02	2625.13	850.594	858.571	920.131	1549.27	2313.69	2281.91	7996	10097	8710	21481	26839	27348	17848	10656	15815	32151	23410	29311
SF45436_b61890	2205	1601349	1603553	+	Sensor histidine kinase/response regulator (EC 2.7.3.-)	-1.90164	7.15635e-12	6.62401e-11	0.332045	0.237662	0.457401	0.495532	0.070881	0.548994	29.0164	14.0432	15.0049	81.4833	66.8147	70	11.6386	14.6663	20.1287	45.1104	50.1723	59.5896	538	146	167	671	692	645	216	161	306	828	449	677
SF45436_c22560	987	2194243	2195229	+	NADH-ubiquinone oxidoreductase chain H (EC 1.6.5.3)	-1.90151	2.81542e-12	2.7404e-11	0.121542	0.657422	0.798255	0.412702	0.126583	0.63882	43.8585	75.639	91.7325	258.27	282.572	246.091	69.6974	55.5584	68.1873	136.562	207.948	247.177	364	352	457	952	1310	1015	579	273	464	1122	833	1257
SF45436_c02170	150	220628	220777	-	hypothetical protein	-1.90084	7.60379e-05	0.000253734	0.492777	0.327127	0.536829	1.08308	0.0211328	NA	25.3705	22.6229	47.5484	92.8254	113.546	148.367	21.3859	24.1038	22.2402	70.4768	42.7079	53.0497	32	16	36	52	80	93	27	18	23	88	26	41
SF45436_c18980	699	1840104	1840802	+	corrinoid methyltransferase protein	-1.90074	4.04499e-17	6.8024e-16	-0.46003	0.0420997	0.203251	0.266474	0.236456	0.75501	188.679	359.855	319.143	1018.96	1120.54	1095.86	424.931	425.294	341.758	681.773	1015.53	993.467	1109	1186	1126	2660	3679	3201	2500	1480	1647	3967	2881	3578
SF45436_c22680	1770	2206636	2208405	-	NADH-ubiquinone oxidoreductase chain L (EC 1.6.5.3)	-1.90015	1.15036e-05	4.43559e-05	0.383481	0.381305	0.58455	0.29111	0.497448	0.889216	26.4052	4.43352	6.8278	46.7455	49.0751	46.2381	8.25633	10.2135	10.735	30.8811	40.2301	45.067	393	37	61	309	408	342	123	90	131	455	289	411
SF45436_c35980	435	3559939	3560373	+	COGs COG3339	-1.8993	7.30057e-18	1.31551e-16	-0.395976	0.0743416	0.260763	0.4893	0.0247821	0.376783	103.067	184.787	153.485	549.689	525.152	564.973	207.304	205.483	165.718	318.692	416.883	433.678	377	379	337	893	1073	1027	759	445	497	1154	736	972
SF45436_c38370	702	3831701	3832402	-	histidine kinase	-1.89897	3.51541e-11	2.95591e-10	0.959441	0.00109507	0.0298945	0.558229	0.0489899	0.503845	36.592	68.2797	63.7816	167.067	218.358	240.666	26.0639	33.4775	27.0668	96.3444	158.294	171.413	216	226	226	438	720	706	154	117	131	563	451	620
SF45436_c27960	1263	2751165	2752427	-	Conjugative NikB protein	-1.89842	2.16686e-16	3.33825e-15	0.42378	0.072355	0.258294	0.374682	0.0995058	0.607115	33.1443	42.6531	31.6864	127.205	137.719	135.093	24.4582	25.4461	30.0885	69.5295	112.564	127.084	352	254	202	600	817	713	260	160	262	731	577	827
SF45436_c06960	423	704651	705073	-	Sulfur acceptor protein SufE for iron-sulfur cluster assembly	-1.89644	8.45618e-18	1.50396e-16	-0.648478	0.00338369	0.0583906	0.476151	0.0295711	0.395662	152.099	227.633	264.626	813.425	784.154	795.411	310.93	341.898	354.897	461.496	605.203	654.747	541	454	565	1285	1558	1406	1107	720	1035	1625	1039	1427
SF45436_c20290	3237	1959786	1963022	+	RND efflux system2C inner membrane transporter CmeB	-1.89486	2.00997e-17	3.49252e-16	0.119564	0.594593	0.749969	0.52484	0.0178261	0.334389	39.825	23.3253	31.765	101.746	128.187	123.754	24.298	25.6899	37.5495	69.8816	89.0572	87.0591	1084	356	519	1230	1949	1674	662	414	838	1883	1170	1452
SF45436_c28510	1395	2812318	2813712	+	FIG00983504: hypothetical protein	-1.8942	1.7424e-21	4.79265e-20	-0.141848	0.478464	0.662726	0.582358	0.00318305	0.144251	66.5804	93.6541	86.3483	293.295	287.223	334.508	94.1116	92.0091	85.4673	154.577	194.817	262.118	781	616	608	1528	1882	1950	1105	639	822	1795	1103	1884
SF45436_b49490	780	328060	328839	-	HAD-superfamily subfamily IIA hydrolase2C hypothetical 2	-1.89077	3.30488e-08	1.8589e-07	0.121615	0.723104	0.840153	0.586481	0.0857216	0.587429	61.1391	196.319	151.637	482.321	538.253	493.638	106.777	103.523	164.942	253.661	335.788	419.272	401	722	597	1405	1972	1609	701	402	887	1647	1063	1685
SF45436_b56780	465	1090451	1090915	-	cAMP-binding proteins - catabolite gene activator and regulatory subunit of cAMP-dependent protein kinases	-1.88919	8.81229e-11	7.01884e-10	-0.249538	0.39279	0.593841	0.481602	0.0968649	0.606895	127.108	256.333	301.225	796.963	887.767	846.564	248.864	273.868	289.778	505.842	592.93	714.564	497	562	707	1384	1939	1645	974	634	929	1958	1119	1712
SF45436_c11420	663	1119513	1120175	-	FIG001196: Membrane protein YedZ	-1.88469	4.15879e-13	4.49918e-12	-0.411299	0.117454	0.324094	0.198955	0.432478	0.861595	31.5696	36.468	42.7314	100.967	141.933	164.588	38.1699	45.7475	63.0059	109.259	105.172	140.806	176	114	143	250	442	456	213	151	288	603	283	481
SF45436_b49680	1089	344624	345712	-	probable O-linked GlcNAc transferase	-1.88466	1.85901e-18	3.65033e-17	-0.0840843	0.700847	0.827274	0.577286	0.00600453	0.203394	32.1062	28.6292	30.7456	107.45	110.848	119.981	29.8936	25.2695	41.6888	64.2022	72.6279	90.1805	294	147	169	437	567	546	274	137	313	582	321	506
SF45436_b57640	414	1180589	1181002	-	Cytochrome c2	-1.87948	5.11823e-08	2.78632e-07	0.203387	0.571515	0.733373	-1.08173	0.000859247	0.0699313	28.4383	11.7828	13.3993	71.7922	60.6815	69.941	16.9319	19.8924	11.2112	123.323	173.784	131.733	99	23	28	111	118	121	59	41	32	425	292	281
SF45436_c40600	411	4044923	4045333	-	FIG01073991: hypothetical protein	-1.87824	1.23327e-09	8.3872e-09	-0.241409	0.436432	0.628154	0.182844	0.551701	0.908453	101.563	177.516	223.184	545.304	703.449	593.306	182.986	213.083	196.569	390.499	510.169	722.976	351	344	463	837	1358	1019	633	436	557	1336	851	1531
SF45436_c08650	897	864579	865475	+	High-affinity branched-chain amino acid transport system permease protein LivH (TC 3.A.1.4.1)	-1.87481	1.27858e-05	4.89113e-05	0.579414	0.184025	0.403039	0.32708	0.441706	0.865688	42.8232	8.27553	16.1233	69.8519	92.0902	86.9705	8.74192	14.7794	21.9912	64.6859	51.9153	81.788	323	35	73	234	388	326	66	66	136	483	189	378
SF45436_b55900	780	990476	991255	+	3-oxoacyl-[acyl-carrier protein] reductase (EC 1.1.1.100)	-1.86782	2.34263e-15	3.26144e-14	0.0507041	0.830924	0.906929	0.262036	0.262224	0.776961	69.6773	136.499	110.235	372.126	372.301	406.814	88.9556	106.613	109.156	262.902	330.102	367.516	457	502	434	1084	1364	1326	584	414	587	1707	1045	1477
SF45436_c19670	342	1900102	1900443	+	hypothetical protein	-1.86587	1.97974e-11	1.7244e-10	-0.695139	0.0131718	0.121739	0.393206	0.145105	0.667203	38.9459	48.3714	57.35	191.037	158.741	174.929	64.6163	73.4156	95.0002	126.805	114.551	157.764	112	78	99	244	255	250	186	125	224	361	159	278
SF45436_c30740	531	3026774	3027304	-	Outer membrane lipoprotein omp16 precursor	-1.86471	4.42099e-09	2.8045e-08	-0.181043	0.569078	0.731358	0.72667	0.0221383	0.367649	451.284	1193.06	1248.41	3346.31	3498.21	3686.43	1194.82	1110.62	972.702	1500.39	2173.91	2690.13	2015	2987	3346	6636	8725	8180	5340	2936	3561	6632	4685	7360
SF45436_c21540	1434	2086210	2087643	-	UDP-N-acetylmuramoylalanyl-D-glutamyl-22C6-diaminopimelate--D-alanyl-D-alanine ligase (EC 6.3.2.10)	-1.86409	1.8859e-16	2.91201e-15	-0.491303	0.0302162	0.175283	0.482974	0.032684	0.414514	196.631	333.665	296.072	1040.63	917.813	1048.16	358.503	345.701	456.679	574.183	754.295	823.031	2371	2256	2143	5573	6182	6281	4327	2468	4515	6854	4390	6081
SF45436_c23400	288	2287207	2287494	-	FIG018229: hypothetical protein	-1.86366	1.47447e-10	1.14356e-09	0.153883	0.598006	0.752602	0.59655	0.0396034	0.457791	224.634	548.636	527.627	1613.1	1540.56	1572.08	459.566	360.581	346.496	743.31	1167.79	1215.72	544	745	767	1735	2084	1892	1114	517	688	1782	1365	1804
SF45436_c36450	1533	3621765	3623297	+	Aldehyde dehydrogenase B (EC 1.2.1.22)	-1.86112	9.52703e-22	2.68575e-20	-0.374063	0.0554793	0.230058	0.0359305	0.851314	0.970237	52.2086	68.8981	49.2388	193.357	187.901	236.805	74.4019	71.672	74.3675	163.231	196.728	243.207	673	498	381	1107	1353	1517	960	547	786	2083	1224	1921
SF45436_b59140	1797	1327368	1329164	+	Malto-oligosyltrehalose trehalohydrolase (EC 3.2.1.141)	-1.86079	6.51613e-08	3.48862e-07	0.284815	0.412949	0.609438	0.601475	0.0781578	0.573846	31.9645	13.2187	12.0172	59.4538	64.8058	84.8278	11.372	13.5251	22.3581	48.0658	52.5142	37.2616	483	112	109	399	547	637	172	121	277	719	383	345
SF45436_b61930	1188	1605744	1606931	-	hypothetical protein	-1.86067	5.3153e-08	2.88205e-07	1.98516	3.90169e-08	2.59892e-05	0.306364	0.364552	0.836557	35.6372	19.1024	14.8422	110.217	76.5219	67.6814	9.40084	4.90327	3.17438	67.9529	67.6125	70.086	356	107	89	489	427	336	94	29	26	672	326	429
SF45436_c20910	573	2018945	2019517	-	Acetolactate synthase small subunit (EC 2.2.1.6)	-1.85614	2.47418e-09	1.62568e-08	-0.566008	0.0692157	0.254569	0.452528	0.145145	0.667203	134.49	436.025	370.996	1125.74	1103.51	1174.79	448.495	415.051	528.288	726.027	1003.63	758.385	648	1178	1073	2409	2970	2813	2163	1184	2087	3463	2334	2239
SF45436_a42240	177	37180	37356	+	hypothetical protein	-1.85582	7.20785e-05	0.000242546	0.425325	0.398605	0.597997	0.377128	0.388569	0.851675	25.5317	4.793	13.4317	48.4096	79.3862	37.8557	16.1099	10.2135	7.37517	40.7224	45.9374	41.6678	38	4	12	32	66	28	24	9	9	60	33	38
SF45436_b61910	258	1604470	1604727	-	hypothetical protein	-1.85444	5.17233e-08	2.81351e-07	2.20176	1.11999e-07	4.76156e-05	0.338731	0.298621	0.801552	34.5709	28.7719	26.1086	159.829	84.1695	82.55	9.21012	4.67128	5.05971	97.3154	77.3555	81.9968	75	35	34	154	102	89	20	6	9	209	81	109
SF45436_c36290	387	3594099	3594485	-	Possible glyoxylase family protein (Lactoylglutathione lyase) (EC 4.4.1.5)	-1.85414	2.72867e-19	5.7395e-18	-0.682942	0.00101945	0.0285323	0.377259	0.0609562	0.532198	80.5119	100.839	95.7315	341.799	313.573	343.185	128.328	142.734	172.405	216.05	293.505	260.785	262	184	187	494	570	555	418	275	460	696	461	520
SF45436_b65350	234	1955786	1956019	-	hypothetical protein	-1.85152	2.53241e-17	4.35574e-16	-0.216197	0.331396	0.540639	0.580563	0.00636726	0.211662	83.8567	125.079	135.465	430.256	393.955	409.064	140.136	117.6	138.227	242.829	267.451	315.18	165	138	160	376	433	400	276	137	223	473	254	380
SF45436_b63850	1296	1802766	1804061	-	Oxidoreductase	-1.85073	NA	NA	-1.92668	NA	NA	0.384095	NA	NA	36.4297	13.4193	9.93648	69.2141	70.1451	76.9977	25.2106	23.7132	179.068	47.0884	57.0351	61.6996	397	82	65	335	427	417	275	153	1600	508	300	412
SF45436_c20520	903	1984712	1985614	-	PhnO protein	-1.84882	7.58738e-17	1.21291e-15	-0.176986	0.427871	0.621739	0.322507	0.141533	0.662137	56.8939	95.3583	93.245	313.431	294.475	273.488	94.7327	82.081	99.5879	181.859	233.294	290.159	432	406	425	1057	1249	1032	720	369	620	1367	855	1350
SF45436_c33940	3771	3358859	3362629	+	5-methyltetrahydrofolate--homocysteine methyltransferase (EC 2.1.1.13)	-1.84868	5.69182e-05	0.000195304	0.324673	0.479722	0.664193	0.214067	0.641067	0.934343	107.098	287.792	262.581	730.089	759.573	878.076	163.707	154.151	207.048	284.224	379.878	1377.17	3396	5117	4998	10282	13454	13837	5196	2894	5383	8922	5814	26758
SF45436_c40100	276	3998638	3998913	-	FIG01075197: hypothetical protein	-1.84863	5.06109e-08	2.75742e-07	0.56689	0.101153	0.298001	0.320656	0.338003	0.824142	52.137	149.078	71.7819	317.244	318.578	340.746	61.1272	69.1383	53.078	211.535	355.304	216.587	121	194	100	327	413	393	142	95	101	486	398	308
SF45436_c30010	594	2958504	2959097	+	FIG00450386: membrane protein	-1.84743	1.01706e-12	1.05495e-11	-0.503003	0.0524689	0.223749	0.205757	0.426256	0.861595	270.482	600.208	537.654	1672.41	1620.4	1770.59	650.858	695.926	647.33	1278.16	1322.8	1789.56	1351	1681	1612	3710	4521	4395	3254	2058	2651	6320	3189	5477
SF45436_b59520	222	1362503	1362724	-	hypothetical protein	-1.84483	0.000466427	0.00130677	-1.66635	0.00152759	0.0363414	0.0970651	0.851249	0.970237	34.2844	33.4376	44.6212	124.234	160.154	118.573	44.9554	41.6207	269.182	127.707	132.075	117.15	64	35	50	103	167	110	84	46	412	236	119	134
SF45436_c21130	441	2041354	2041794	+	conserved hypothetical protein	-1.84128	7.00881e-09	4.32104e-08	0.582812	0.0739358	0.260465	0.293411	0.347425	0.831256	54.4731	45.2074	46.7217	131.151	194.554	199.69	39.3341	41.4483	17.4317	102.969	148.058	178.681	202	94	104	216	403	368	146	91	53	378	265	406
SF45436_b51200	522	503207	503728	-	RNA polymerase sigma-70 factor2C ECF subfamily	-1.84098	2.68438e-08	1.52744e-07	0.904085	0.00748669	0.0900159	0.556937	0.0893943	0.594592	33.0344	97.919	58.8282	218.521	218.609	238.844	25.2643	31.1687	44.4582	134.399	199.662	126.043	145	241	155	426	536	521	111	81	160	584	423	339
SF45436_b50180	276	397058	397333	+	addiction module antitoxin	-1.83945	1.27504e-08	7.5988e-08	-0.320179	0.323301	0.533708	0.15775	0.6237	0.934343	140.037	278.176	358.91	812.998	1118.49	842.76	346.1	292.564	328.979	473.56	1042.7	973.234	325	362	500	838	1450	972	804	402	626	1088	1168	1384
SF45436_c32660	1590	3229586	3231175	-	Inner membrane component of tripartite multidrug resistance system	-1.83908	6.31614e-13	6.64499e-12	0.241859	0.350004	0.557377	-0.278371	0.269342	0.780453	33.1342	32.4138	28.2848	81.1717	116.76	137.862	21.8193	24.0027	33.5701	106.078	148.92	152.704	443	243	227	482	872	916	292	190	368	1404	961	1251
SF45436_b52240	480	602396	602875	-	4-carboxymuconolactone decarboxylase domain/alkylhydroperoxidase AhpD family core domain protein	-1.83666	5.3207e-16	7.91003e-15	-0.664644	0.00363489	0.0600795	-0.388131	0.0748885	0.564512	49.0562	59.6503	42.1001	164.006	200.48	172.996	89.8505	69.0473	79.1704	168.434	283.864	253.523	198	135	102	294	452	347	363	165	262	673	553	627
SF45436_c26270	549	2567176	2567724	-	4-hydroxyphenylacetate 3-monooxygenase2C reductase component (EC 1.6.8.-)	-1.83616	9.11306e-19	1.83178e-17	-0.184868	0.380046	0.584099	0.517847	0.0107673	0.268447	72.5675	64.1292	68.2046	269.717	243.147	220.123	77.2594	77.5653	78.4669	142.232	154.388	215.649	335	166	189	553	627	505	357	212	297	650	344	610
SF45436_c05650	585	583106	583690	+	Phosphoglycerate mutase family (Rhiz)	-1.83381	1.15025e-09	7.85488e-09	-0.371111	0.218446	0.437746	0.373124	0.214618	0.733455	213.25	423.092	443.988	1297.18	1350.91	1199.78	431.171	451.174	513.732	808.061	1230.69	932.931	1049	1167	1311	2834	3712	2933	2123	1314	2072	3935	2922	2812
SF45436_c38120	1185	3803806	3804990	-	esterase2C PHB depolymerase family	-1.83303	2.05394e-19	4.40205e-18	-0.233681	0.253523	0.473031	0.362471	0.0718404	0.551733	55.6986	92.7111	78.7457	310.247	251.886	244.957	95.1488	92.2114	78.9485	184.505	225.183	218.324	555	518	471	1373	1402	1213	949	544	645	1820	1083	1333
SF45436_c25220	1059	2465483	2466541	+	Hemin transport protein HmuS	-1.83115	4.64094e-11	3.82189e-10	-0.370821	0.182672	0.401578	0.302844	0.276087	0.788062	484.455	1096.7	1046.53	2783.6	3009.34	3554.51	1124.94	1192.67	1079.41	1927.77	2636.79	3013.35	4314	5476	5594	11009	14969	15730	10027	6288	7881	16994	11333	16442
SF45436_c20940	2037	2021664	2023700	+	Bipolar DNA helicase HerA	-1.82928	1.68312e-18	3.32417e-17	-0.312432	0.134684	0.344124	0.481091	0.0205038	0.353504	79.8081	116.509	124.006	363.725	398.834	374.519	136.892	133.22	127.244	204.818	272.761	337.385	1367	1119	1275	2767	3816	3188	2347	1351	1787	3473	2255	3541
SF45436_c30350	483	2990201	2990683	+	hypothetical protein	-1.82927	2.43899e-17	4.20571e-16	-0.365839	0.0943237	0.289913	0.328425	0.118083	0.632414	50.7212	74.6487	65.6292	215.654	200.117	259.12	70.3516	91.4913	83.4834	142.267	210.683	186.048	206	170	160	389	454	523	286	220	278	572	413	463
SF45436_b51000	609	486298	486906	-	Transcriptional regulator2C TetR family	-1.82339	2.2104e-08	1.27375e-07	0.647358	0.0491697	0.217311	0.253932	0.43296	0.861595	44.7185	131.99	110.608	256.774	359.027	397.265	57.3568	51.4531	73.8324	205.15	305.056	340.046	229	379	340	584	1027	1011	294	156	310	1040	754	1067
SF45436_c03620	240	377262	377501	-	FIG00984811: hypothetical protein	-1.82329	1.41402e-08	8.39028e-08	1.12934	0.000969353	0.0281959	0.921481	0.00347426	0.150225	48.5606	71.5804	47.8786	268.881	136.61	187.453	33.663	26.782	15.7132	101.11	100.61	110.79	98	81	58	241	154	188	68	32	26	202	98	137
SF45436_b47630	723	125727	126449	-	FIG00985090: hypothetical protein	-1.82184	4.03868e-07	1.95135e-06	0.0902848	0.805764	0.890569	0.685177	0.051724	0.513653	23.8506	11.1472	14.2492	57.7752	54.1819	64.2111	17.2547	12.502	16.8517	28.745	32.3751	48.5882	145	38	52	156	184	194	105	45	84	173	95	181
SF45436_c01640	2214	157443	159656	-	Enoyl-CoA hydratase [isoleucine degradation] (EC 4.2.1.17) / 3-hydroxyacyl-CoA dehydrogenase (EC 1.1.1.35) / 3-hydroxybutyryl-CoA epimerase (EC 5.1.2.3)	-1.8194	1.66739e-26	6.74302e-25	-0.717482	2.74337e-05	0.00281132	0.547902	0.001234	0.084729	65.9615	91.8674	71.8559	301.508	250.21	258.001	122.084	119.122	135.939	160.012	215.342	178.831	1228	959	803	2493	2602	2387	2275	1313	2075	2949	1935	2040
SF45436_c06660	411	677897	678307	-	Lactoylglutathione lyase and related lyases	-1.81928	6.02473e-15	8.02589e-14	0.284734	0.242295	0.461669	0.456258	0.0415004	0.46453	47.1645	34.5743	38.5631	124.436	163.171	139.739	34.4002	31.767	33.1733	120.716	115.103	75.5559	163	67	80	191	315	240	119	65	94	413	192	160
SF45436_b60540	120	1461879	1461998	+	hypothetical protein	-1.81817	1.28984e-10	1.00959e-09	0.118359	0.677654	0.811991	0.448501	0.11026	0.618734	325.059	673.386	602.609	1825.27	1914.32	1888.49	502.965	538.988	429.091	1037.13	1445.5	1644.86	328	381	365	818	1079	947	508	322	355	1036	704	1017
SF45436_c31130	918	3066377	3067294	+	Phenazine biosynthesis protein PhzF like	-1.81716	5.84521e-11	4.74461e-10	0.102109	0.718258	0.837005	0.462372	0.0887148	0.593502	34.8481	18.7138	17.2652	63.0037	100.42	88.6304	24.461	19.4738	22.5941	45.8016	73.0049	64.9062	269	81	80	216	433	340	189	89	143	350	272	307
SF45436_c28710	204	2840003	2840206	-	hypothetical protein	-1.8164	6.54909e-07	3.06436e-06	-0.00379548	0.991776	0.995663	0.400316	0.267886	0.780453	48.3857	197.535	143.733	507.967	421.624	432.855	125.799	118.156	143.623	293.85	440.848	298.737	83	190	148	387	404	369	216	120	202	499	365	314
SF45436_c03930	192	412696	412887	+	hypothetical protein	-1.81635	5.15561e-12	4.83134e-11	-0.322338	0.224074	0.444507	0.43712	0.0921078	0.595364	141.842	192.207	253.839	641.522	704.12	716.66	259.898	209.234	262.138	344.751	532.565	648.969	229	174	246	460	635	575	420	200	347	551	415	642
SF45436_b54230	279	807794	808072	-	Putative transport system permease	-1.81589	0.00521526	0.0111774	-0.0149082	0.982638	0.991523	0.0370924	0.950392	NA	8.52502	2.28054	1.4202	19.1947	15.2616	12.008	4.68429	5.03962	3.63912	12.0562	12.3637	20.8693	20	3	2	20	20	14	11	7	7	28	14	30
SF45436_b54460	483	831187	831669	-	Mn-dependent transcriptional regulator MntR	-1.81542	1.86242e-13	2.09839e-12	-0.441921	0.0735848	0.26044	0.214508	0.383253	0.850515	294.478	614.754	526.674	1632.1	1618.56	1797.49	647.924	715.711	584.984	1108.54	1584.46	1658.76	1196	1400	1284	2944	3672	3628	2634	1721	1948	4457	3106	4128
SF45436_c40590	330	4044493	4044822	+	HYPOTHETICAL/UNKNOWN PROTEIN	-1.81505	2.98775e-14	3.69741e-13	-0.354601	0.140573	0.350758	0.250981	0.285586	0.792217	131.898	154.89	104.462	437.35	427.734	511.237	190.097	153.388	156.033	281.762	402.44	474.036	366	241	174	539	663	705	528	252	355	774	539	806
SF45436_c33120	1119	3280238	3281356	+	4-hydroxyphenylpyruvate dioxygenase (EC 1.13.11.27)	-1.81444	9.75153e-05	0.00031806	1.05983	0.0230025	0.155588	-0.259682	0.576819	0.920414	64.2976	474.217	378.885	702.316	1154.68	1368.24	148.965	140.013	150.878	890.408	1203.33	1767.74	605	2502	2140	2935	6069	6398	1403	780	1164	8294	5465	10192
SF45436_c14320	1212	1391826	1393037	-	2-octaprenyl-6-methoxyphenol hydroxylase (EC 1.14.13.-)	-1.81392	7.65658e-17	1.2211e-15	-0.202789	0.353363	0.560122	0.671751	0.0019005	0.105953	72.0216	110.07	103.473	322.114	306.175	373.959	103.518	109.216	115.366	178.809	213.458	237.161	734	629	633	1458	1743	1894	1056	659	964	1804	1050	1481
SF45436_e67930	117	47101	47217	+	hypothetical protein	-1.80955	2.18651e-10	1.65609e-09	-0.506942	0.0762221	0.263306	0.508978	0.0720729	0.551733	316.114	585.514	597.741	1519.63	2074.4	1644.44	635.688	551.091	935.974	980.556	1733.17	973.739	311	323	353	664	1140	804	626	321	755	955	823	587
SF45436_c19310	441	1868574	1869014	+	FIG01075575: hypothetical protein	-1.80639	3.0442e-10	2.2506e-09	-0.115711	0.69027	0.821066	0.274833	0.32902	0.815993	32.8996	66.3683	75.0243	169.403	205.658	229.535	64.9282	65.5886	56.8997	133.751	162.026	204.647	122	138	167	279	426	423	241	144	173	491	290	465
SF45436_d65660	600	24482	25081	+	small heat shock protein	-1.8058	0.0316252	0.0545057	-0.603985	0.486746	0.66974	0.179753	0.805821	NA	0.59462	1.06045	0.660394	1.7851	2.83866	3.1907	1.58414	1.3391	0.483483	2.00218	2.05326	2.91126	3	3	2	4	8	8	8	4	2	10	5	9
SF45436_b52230	753	601577	602329	-	putative secreted protein	-1.80507	2.9796e-16	4.51861e-15	-0.707469	0.0014354	0.0354119	-0.249239	0.246467	0.764249	38.062	62.8102	42.8861	150.063	153.525	196.082	71.9491	66.955	94.3851	174.054	204.836	215.477	241	223	163	422	543	617	456	251	490	1091	626	836
SF45436_b49760	816	355497	356312	+	Hydroxypyruvate isomerase (EC 5.3.1.22)	-1.80394	2.16005e-08	1.24684e-07	-1.15874	0.000323147	0.0144462	-2.51336	1.78681e-15	2.39075e-12	24.9216	45.485	35.9332	90.8959	143.759	134.901	72.2182	80.0014	84.254	625.977	702.035	783.235	171	175	148	277	551	460	496	325	474	4252	2325	3293
SF45436_c38260	741	3818246	3818986	+	Branched-chain amino acid transport ATP-binding protein LivF (TC 3.A.1.4.1)	-1.79876	1.47722e-18	2.93458e-17	-0.0345724	0.868487	0.929315	0.127061	0.521995	0.897659	44.1351	47.2265	40.3723	148.518	148.254	161.472	46.8188	46.6245	41.4973	107.486	149.963	163.177	275	165	151	411	516	500	292	172	212	663	451	623
SF45436_b54220	537	807276	807812	-	Alkanesulfonates transport system permease protein	-1.79591	1.09103e-07	5.67568e-07	0.447555	0.208214	0.426873	-0.0740354	0.818113	0.967579	19.267	10.6637	14.0195	37.3974	62.6408	54.3666	9.73495	9.35126	13.5051	44.0704	46.3418	72.6461	87	27	38	75	158	122	44	25	50	197	101	201
SF45436_c04180	1029	435895	436923	+	Alcohol dehydrogenase (EC 1.1.1.1)	-1.79313	1.38482e-07	7.07937e-07	0.775209	0.0230212	0.155588	-0.518213	0.127468	0.640569	222.592	415.729	316.334	1244.37	1010.29	1052.79	281.15	190.91	85.42	1437.84	1652.43	1646.6	1926	2017	1643	4782	4883	4527	2435	978	606	12316	6901	8730
SF45436_c14820	756	1445086	1445841	+	Oxidoreductase2C short-chain dehydrogenase/reductase family (EC 1.1.1.-)	-1.79203	3.4292e-07	1.67974e-06	1.09667	0.00203934	0.0425613	0.772635	0.0273617	0.388929	35.394	118.108	98.535	274.849	284.147	311.156	38.032	35.0717	44.3193	134.909	140.143	234.39	225	421	376	776	1009	983	242	132	231	849	430	913
SF45436_c00910	2004	90418	92421	+	Methyl-accepting chemotaxis protein	-1.78981	9.59889e-11	7.61856e-10	0.0789694	0.776452	0.871278	0.508102	0.0644412	0.536387	50.3231	32.7025	25.5062	116.379	113.143	146.758	35.6313	36.5847	30.8329	66.3598	84.9584	113.409	848	309	258	871	1065	1229	601	365	426	1107	691	1171
SF45436_c26200	1779	2561406	2563184	+	Alternative cytochrome c oxidase polypeptide CoxN (EC 1.9.3.1)	-1.78835	1.10646e-25	4.15319e-24	0.0509294	0.770188	0.867317	0.250836	0.131018	0.646325	26.7395	26.2281	30.8481	80.0738	100.885	108.15	27.3819	25.4045	27.9654	66.1092	85.7316	91.7509	400	220	277	532	843	804	410	225	343	979	619	841
SF45436_b54720	246	853937	854182	-	MISCELLANEOUS%3B Unknown	-1.78676	3.10202e-08	1.75043e-07	0.918762	0.00698481	0.0864792	0.937808	0.00306813	0.140347	32.8733	87.0776	39.4626	167.626	199.918	175.099	23.6655	28.5783	31.2495	95.2258	86.1369	101.776	68	101	49	154	231	180	49	35	53	195	86	129
SF45436_c37730	603	3766197	3766799	-	Dna binding response regulator PrrA (RegA)	-1.78666	3.00344e-10	2.22523e-09	-0.352996	0.213798	0.433146	0.607629	0.0318725	0.406286	242.976	453.022	411.35	1349.49	1166.89	1301.28	462.435	427.712	522.931	686.918	829.069	989.733	1232	1288	1252	3039	3305	3279	2347	1284	2174	3448	2029	3075
SF45436_c09050	780	906249	907028	-	Arginine-tRNA-protein transferase (EC 2.3.2.8)	-1.77984	1.00757e-13	1.16816e-12	-0.253963	0.291459	0.508222	0.181656	0.442064	0.865688	47.1122	82.3888	90.9311	218.332	270.764	264.46	88.4987	96.0547	77.3573	164.641	234.388	266.244	309	303	358	636	992	862	581	373	416	1069	742	1070
SF45436_b48660	411	236407	236817	+	hypothetical protein	-1.77933	8.06466e-12	7.36442e-11	0.122748	0.645029	0.790144	0.284618	0.260826	0.775983	46.0071	53.1515	52.0602	171.344	178.711	167.686	37.8691	58.158	43.4076	102.301	134.886	188.89	159	103	108	263	345	288	131	119	123	350	225	400
SF45436_c00830	720	84003	84722	+	FIG111991: hypothetical protein	-1.77736	5.8665e-09	3.6566e-08	-0.222523	0.46712	0.653536	0.367039	0.227691	0.747453	90.8447	167.905	198.393	520.283	513.324	531.118	173.596	183.568	175.464	303.164	399.36	511.088	550	570	721	1399	1736	1598	1052	658	871	1817	1167	1896
SF45436_b49950	918	374875	375792	-	putative oxidoreductase protein	-1.7739	9.75245e-13	1.01467e-11	0.713849	0.00607736	0.0789109	0.582032	0.0163856	0.321514	28.1117	15.0173	26.3294	72.0459	79.3154	87.8484	14.1071	14.0037	14.5361	46.5867	48.0437	65.329	217	65	122	247	342	337	109	64	92	356	179	309
SF45436_b50330	450	409536	409985	+	Sulfur oxidation protein SoxY	-1.77346	1.84738e-10	1.4182e-09	-0.421985	0.131841	0.341396	0.30908	0.259199	0.77499	64.219	68.3401	77.0459	218.378	288.597	208.459	100.329	99.9861	80.2582	136.949	186.71	254.897	243	145	175	367	610	392	380	224	249	513	341	591
SF45436_c01650	381	159678	160058	-	3-ketoacyl-CoA thiolase (EC 2.3.1.16) @ Acetyl-CoA acetyltransferase (EC 2.3.1.9)	-1.77247	6.00238e-17	9.85028e-16	-0.770835	0.000309161	0.0141049	0.0944843	0.638585	0.934343	46.8205	56.78	39.5196	164.454	138.58	185.286	76.7124	80.6623	86.4178	151.346	151.327	154.35	150	102	76	234	248	295	246	153	227	480	234	303
SF45436_b54840	1005	866245	867249	+	Predicted membrane fusion protein (MFP) component of efflux pump2C membrane anchor protein YbhG	-1.77068	4.97758e-10	3.57103e-09	0.0462481	0.873403	0.93145	0.89371	0.00141139	0.0906313	27.6898	14.9835	13.9964	47.4252	76.0506	71.9097	17.3783	18.3876	19.7723	34.4256	35.549	35.3407	234	71	71	178	359	302	147	92	137	288	145	183
SF45436_b61600	678	1572244	1572921	+	putative two-component response regulator	-1.77012	8.56588e-15	1.12784e-13	0.437308	0.0628441	0.241968	0.628616	0.00490528	0.184834	35.2562	42.856	54.0588	135.463	152.923	160.241	25.7598	40.884	31.2339	75.6577	104.662	110.783	201	137	185	343	487	454	147	138	146	427	288	387
SF45436_c05660	303	583738	584040	-	FIG00363170: hypothetical protein	-1.76971	9.63783e-08	5.04464e-07	-0.245985	0.459293	0.646797	0.579467	0.0798986	0.579428	202.917	382.182	466.199	1145.29	1290.04	1144.39	438.776	408.359	397.796	599.069	818.053	979.389	517	546	713	1296	1836	1449	1119	616	831	1511	1006	1529
SF45436_b58930	1368	1307954	1309321	-	Putative membrane-bound ClpP-class protease associated with aq_911	-1.76797	1.60694e-11	1.41419e-10	0.946475	0.000421828	0.0165107	0.598348	0.0213113	0.359442	39.5544	32.4026	35.4817	101.195	124.814	140.293	18.5859	18.3539	18.8728	63.4025	75.6466	103.143	455	209	245	517	802	802	214	125	178	722	420	727
SF45436_b50460	720	420422	421141	-	Copper binding protein2C plastocyanin/azurin family	-1.76575	6.54112e-10	4.61479e-09	-0.550595	0.054649	0.229599	0.39076	0.168729	0.686372	62.9306	101.626	107.039	280.782	331.177	309.431	116.335	159.855	121.072	174.857	241.943	286.544	381	345	389	755	1120	931	705	573	601	1048	707	1063
SF45436_c12970	2910	1270051	1272960	+	Soluble lytic murein transglycosylase (EC 3.2.1.-)	-1.76572	6.92873e-10	4.85297e-09	-0.409416	0.152738	0.367818	0.504323	0.0780604	0.573846	312.84	735.683	655.969	1932.7	1822.16	2040.4	713.027	719.732	830.744	1109.54	1344.82	1631.31	7655	10094	9635	21004	24906	24812	17464	10427	16667	26877	15883	24459
SF45436_c19240	408	1862244	1862651	+	Gfa-like protein	-1.76459	5.35968e-14	6.46779e-13	-0.052442	0.827401	0.904858	0.467952	0.0390321	0.456113	46.6369	47.3044	45.6449	155.54	143.498	175.371	56.4933	42.8315	44.7933	97.7536	116.553	129.389	160	91	94	237	275	299	194	87	126	332	193	272
SF45436_b57190	432	1141456	1141887	+	FIG01076556: hypothetical protein	-1.76345	5.07705e-09	3.19384e-08	-0.43144	0.154911	0.369445	0.180482	0.54415	0.904527	46.7988	78.0609	94.9316	224.378	261.689	256.474	98.1838	111.127	85.9525	157.95	241.829	256.533	170	159	207	362	531	463	357	239	256	568	424	571
SF45436_b56510	681	1061831	1062511	+	hypothetical protein	-1.76292	5.45262e-11	4.44719e-10	-0.166154	0.541347	0.71126	0.176138	0.503469	0.893303	33.7039	39.5528	44.2202	111.667	161.628	124.044	38.3823	56.3366	37.2729	91.0244	107.095	154.184	193	127	152	284	517	353	220	191	175	516	296	541
SF45436_a43200	132	123588	123719	+	hypothetical protein	-1.76223	3.59178e-07	1.75432e-06	0.482511	0.164429	0.378125	0.817537	0.0180771	0.335565	485.606	2050.2	1643.48	4328.88	4653.14	5177.63	952.285	1074.32	961.472	2135.97	2656.18	3243.56	539	1276	1095	2134	2885	2856	1058	706	875	2347	1423	2206
SF45436_c24910	297	2440860	2441156	+	Uncharacterized conserved protein	-1.76192	2.55315e-10	1.90826e-09	-0.233314	0.404097	0.602193	0.15547	0.574172	0.920051	170.578	277.074	299.512	775.348	905.36	847.629	316.028	305.017	255.416	499.939	852.83	919.45	426	388	449	860	1263	1052	790	451	523	1236	1028	1407
SF45436_c14730	1983	1435630	1437612	-	2'2C3'-cyclic-nucleotide 2'-phosphodiesterase (EC 3.1.4.16)	-1.7614	3.36235e-29	1.70476e-27	-0.550475	0.000482626	0.0182098	0.0401796	0.794996	0.966125	51.0959	60.643	56.1485	167.573	187.884	212.874	76.3911	76.8818	92.2348	151.633	207.377	194.378	852	567	562	1241	1750	1764	1275	759	1261	2503	1669	1986
SF45436_c07750	1257	778692	779948	+	Cyclopropane-fatty-acyl-phospholipid synthase (EC 2.1.1.79)	-1.7573	1.01158e-15	1.45917e-14	-0.312283	0.155353	0.369594	0.345925	0.11148	0.618734	55.6303	96.3432	96.6161	253.919	282.85	301.365	91.4946	100.672	115.736	178.811	254.232	226.972	588	571	613	1192	1670	1583	968	630	1003	1871	1297	1470
SF45436_b64710	876	1893419	1894294	+	hypothetical protein	-1.75677	1.43121e-11	1.26445e-10	-0.719225	0.00571377	0.0762389	-0.102158	0.693551	0.947821	150.691	270.681	271.395	674.61	833.856	830.182	434.283	409.526	295.554	620.951	1028.32	861.858	1110	1118	1200	2207	3431	3039	3202	1786	1785	4528	3656	3890
SF45436_c31880	681	3145951	3146631	-	hypothetical protein	-1.75199	1.65798e-12	1.66386e-11	0.0224704	0.928624	0.963194	0.203047	0.406356	0.858817	49.0714	77.5483	66.9121	193.452	199.456	256.521	52.165	56.9265	80.7225	140.417	203.698	220.874	281	249	230	492	638	730	299	193	379	796	563	775
SF45436_c19150	915	1854582	1855496	-	Transcriptional regulator2C LysR family	-1.75173	1.52891e-10	1.18307e-09	-0.399181	0.145621	0.357682	0.246373	0.364843	0.836557	56.7976	111.26	99.8169	287.08	290.613	322.208	100.762	98.5665	152.971	201.794	254.47	302.687	437	480	461	981	1249	1232	776	449	965	1537	945	1427
SF45436_c06430	744	659345	660088	-	FIG01075174: hypothetical protein	-1.74906	1.01909e-12	1.05544e-11	-1.26881	2.20348e-07	7.38376e-05	0.277206	0.243934	0.761532	40.9201	21.38	19.7053	84.9364	90.9973	103.891	65.793	60.2055	74.472	72.4984	88.4228	70.4338	256	75	74	236	318	323	412	223	382	449	267	270
SF45436_c36820	960	3669351	3670310	-	Probable protease htpX homolog (EC 3.4.24.-)	-1.74738	6.29034e-17	1.02732e-15	0.0816208	0.699193	0.826345	0.480125	0.0201556	0.352393	48.9323	80.1966	86.8831	209.192	239.512	273.453	67.5735	66.955	68.7452	153.292	203.786	161.333	395	363	421	750	1080	1097	546	320	455	1225	794	798
SF45436_c31580	1428	3112247	3113674	-	Arginine/ornithine antiporter ArcD	-1.74562	2.02354e-11	1.75805e-10	-0.309871	0.234929	0.454638	0.218975	0.398386	0.858817	65.7913	105.302	118.621	308.08	347.08	315.048	126.631	126.314	105.737	202.91	293.841	337.201	790	709	855	1643	2328	1880	1522	898	1041	2412	1703	2481
SF45436_b57130	2010	1133360	1135369	-	STRUCTURAL ELEMENTS%3B Cell Exterior%3B surface polysaccharides/antigens	-1.74127	7.61708e-12	7.01225e-11	0.0453334	0.85926	0.923299	0.375009	0.137999	0.656506	36.5647	49.3822	51.4516	128.021	167.671	162.987	45.2781	42.2716	45.3897	81.701	124.299	148.025	618	468	522	961	1583	1369	766	423	629	1367	1014	1533
SF45436_c31550	288	3108821	3109108	-	conserved hypothetical protein	-1.74032	3.09317e-11	2.62687e-10	0.213109	0.429429	0.62273	0.212459	0.402519	0.858817	48.3129	69.2238	71.5427	185.948	231.38	209.389	51.5671	48.1239	61.9463	148.495	210.46	183.976	117	94	104	200	313	252	125	69	123	356	246	273
SF45436_c40060	1449	3994026	3995474	+	Adenylate cyclase (EC 4.6.1.1)	-1.73953	4.38522e-18	8.07403e-17	-0.164106	0.417843	0.613051	0.288604	0.144092	0.665383	40.2979	38.0562	46.4873	138.225	134.88	143.68	48.951	50.7361	40.2402	80.9164	128.382	132.604	491	260	340	748	918	870	597	366	402	976	755	990
SF45436_e67680	1386	22064	23449	-	Peptidoglycan binding domain protein	-1.73884	2.49977e-10	1.87663e-09	-0.288053	0.294757	0.511518	0.233199	0.395803	0.856585	262.388	641.626	611.793	1558.87	1767.25	1731.23	620.113	619.261	610.737	1045.38	1608.66	1648.88	3058	4193	4280	8069	11505	10027	7234	4273	5836	12061	9049	11775
SF45436_e68270	1074	92486	93559	-	conserved hypothetical protein	-1.73709	2.71881e-11	2.31764e-10	-0.804562	0.00205414	0.0426251	-0.239985	0.35393	0.834694	53.3719	101.108	98.8746	268.264	315.979	258.241	158.304	161.403	121.816	232.208	453.553	310.101	482	512	536	1076	1594	1159	1431	863	902	2076	1977	1716
SF45436_c32450	699	3210667	3211365	-	putative membrane protein	-1.73604	3.09067e-13	3.39773e-12	-0.0465784	0.845243	0.915502	0.579772	0.0146529	0.3044	183.745	419.325	366.476	1098.64	1004.5	1122.22	345.894	343.683	310.425	656.166	761.03	741.074	1080	1382	1293	2868	3298	3278	2035	1196	1496	3818	2159	2669
SF45436_a46210	255	404692	404946	-	hypothetical protein	-1.73402	6.28574e-09	3.90717e-08	-0.697445	0.0205294	0.148738	-0.0447363	0.875099	0.977737	31.2467	42.418	48.1699	126.007	157.796	117.305	76.8775	59.0779	59.1556	101.758	177.789	137.001	67	51	62	120	189	125	165	75	104	216	184	180
SF45436_b61350	348	1544563	1544910	+	hypothetical protein	-1.73288	2.42637e-11	2.08404e-10	-0.252858	0.334844	0.543204	0.269328	0.289673	0.792217	60.1455	86.5425	98.4898	279.307	278.36	253.055	85.6939	111.399	94.1958	186.755	199.662	286.665	176	142	173	363	455	368	251	193	226	541	282	514
SF45436_c34400	1518	3410303	3411820	+	Aerobic glycerol-3-phosphate dehydrogenase (EC 1.1.5.3)	-1.73117	7.60234e-09	4.64481e-08	0.0271116	0.92816	0.963002	0.43249	0.147285	0.669485	59.462	70.1378	57.6866	257.182	187.795	176.718	57.7617	56.1046	69.8471	134.455	157.606	168.641	759	502	442	1458	1339	1121	738	424	731	1699	971	1319
SF45436_b55890	1191	989220	990410	+	Cysteine desulfurase (EC 2.8.1.7)	-1.72861	0.0028511	0.00654184	0.864275	0.141713	0.351826	0.125392	0.827243	0.967579	25.8617	4.98616	4.49134	42.9414	35.5726	39.7832	2.7932	8.26397	8.64667	29.9571	39.0999	39.4361	259	28	27	191	199	198	28	49	71	297	189	242
SF45436_c07830	483	787373	787855	+	FIG01075546: hypothetical protein	-1.72752	2.72616e-13	3.01653e-12	0.53053	0.0292642	0.172351	0.369378	0.11061	0.618734	49.9826	74.6487	69.3208	191.261	231.853	215.521	43.2933	41.1711	48.9489	120.877	188.747	186.449	203	170	169	345	526	435	176	99	163	486	370	464
SF45436_c41570	621	4131481	4132101	+	Cation transport protein chaC	-1.72749	2.69723e-18	5.11871e-17	-0.348509	0.0817841	0.273613	0.139597	0.468978	0.874683	53.8126	77.1858	54.2352	182.391	203.3	225.044	75.7633	75.6883	83.3833	141.217	199.97	214.712	281	226	170	423	593	584	396	234	357	730	504	687
SF45436_c06240	669	643154	643822	-	Inosine-5'-monophosphate dehydrogenase (EC 1.1.1.205)	-1.72574	1.84233e-08	1.07256e-07	-0.136203	0.657563	0.798255	0.357631	0.242407	0.759581	131.367	244.744	281.926	718.444	734.805	720.768	247.567	272.023	202.933	436.35	576.387	684.372	739	772	952	1795	2309	2015	1394	906	936	2430	1565	2359
SF45436_c18520	348	1795708	1796055	+	Glyoxalase family protein	-1.72174	1.91655e-10	1.46798e-09	-0.167421	0.539638	0.70954	0.50048	0.0604059	0.531224	67.6637	114.577	95.0739	299.313	290.595	320.445	109.934	92.9289	106.7	159.484	240.019	245.394	198	188	167	389	475	466	322	161	256	462	339	440
SF45436_c32680	687	3232722	3233408	+	Transcriptional regulator2C TetR family	-1.72167	3.70589e-11	3.10072e-10	-0.311695	0.232738	0.453466	0.0625985	0.808374	0.966935	68.377	134.602	117.083	307.131	378.384	366.791	123.48	141.219	131.533	262.47	333.902	411.899	395	436	406	788	1221	1053	714	483	623	1501	931	1458
SF45436_c10480	1368	1038521	1039888	+	Pole remodelling regulatory diguanylate cyclase	-1.71937	3.58194e-16	5.40793e-15	-0.200168	0.344696	0.552193	0.601054	0.00413041	0.167469	63.2001	95.9677	83.2733	271.289	260.055	265.541	100.833	79.2888	97.6509	126.19	185.334	214.372	727	619	575	1386	1671	1518	1161	540	921	1437	1029	1511
SF45436_b64620	771	1882874	1883644	+	hypothetical protein	-1.71891	1.01368e-11	9.12174e-11	0.128065	0.615954	0.76589	0.233406	0.34953	0.831417	45.5027	71.5219	71.9495	203.168	211.519	205.161	50.5446	58.0971	63.7746	128.701	173.848	225.299	295	260	280	585	766	661	328	223	339	826	544	895
SF45436_b48050	999	169044	170042	+	FIG00553873: hypothetical protein	-1.71764	8.75151e-12	7.94889e-11	0.316198	0.213334	0.432884	0.665596	0.00772697	0.235531	61.9024	73.032	66.436	240.158	225.473	196.185	56.4915	63.3358	41.9599	90.1884	151.683	176.016	520	344	335	896	1058	819	475	315	289	750	615	906
SF45436_c28990	2637	2866615	2869251	+	Methyl-accepting chemotaxis protein	-1.71564	4.19905e-12	4.00679e-11	-0.261229	0.291712	0.508397	0.276747	0.262858	0.776961	94.5259	168.176	181.439	448.51	484.655	524.704	165.037	172.681	194.273	321.898	389.536	492.092	2096	2091	2415	4417	6003	5782	3663	2267	3532	7066	4169	6686
SF45436_c12550	828	1224892	1225719	+	Serine acetyltransferase (EC 2.3.1.30)	-1.71318	3.69347e-13	4.01495e-12	-0.311842	0.186228	0.40472	0.325147	0.16732	0.685937	391.817	789.446	663.026	1820.03	1935.12	2288.69	737.975	756.397	793.718	1313.32	1632.49	1878.96	2728	3082	2771	5628	7526	7919	5143	3118	4531	9052	5486	8016
SF45436_b50090	876	386940	387815	+	transcriptional regulator	-1.70386	1.10652e-09	7.57071e-09	0.234455	0.409202	0.606166	0.478025	0.0828428	0.584156	36.2474	30.264	35.2813	100.871	114.47	116.646	25.9051	24.5349	36.0957	57.597	80.4429	100.809	267	125	156	330	471	427	191	107	218	420	286	455
SF45436_c27990	717	2754433	2755149	+	hypothetical protein	-1.70181	2.38035e-12	2.33701e-11	-0.318048	0.193213	0.410917	0.162112	0.497582	0.889216	53.5739	67.1471	57.7499	160.585	188.551	230.291	67.6077	55.1888	98.9218	142.08	172.509	203.829	323	227	209	430	635	690	408	197	489	848	502	753
SF45436_c05410	1782	558518	560299	+	Acyl-CoA dehydrogenase (EC 1.3.8.7)	-1.70173	3.71764e-10	2.71005e-09	0.451133	0.0988028	0.294991	0.756169	0.00520339	0.193252	37.6392	81.4083	55.2552	218.179	172.757	174.978	37.2033	40.8042	49.2436	109.48	126.514	99.1115	564	684	497	1452	1446	1303	558	362	605	1624	915	910
SF45436_c34240	5619	3387733	3393351	+	FIG00986323: hypothetical protein	-1.69939	4.15235e-15	5.60857e-14	-0.430412	0.0468511	0.212167	0.364854	0.0916526	0.595364	127.538	201.37	187.435	566.935	538.936	570.637	215.356	212.125	268.174	364.263	439.506	498.181	6026	5335	5316	11897	14224	13399	10185	5934	10389	17038	10023	14423
SF45436_c19880	819	1912144	1912962	-	hypothetical protein	-1.69396	2.37777e-17	4.12106e-16	-0.472389	0.0183203	0.143143	0.551552	0.00559919	0.198456	153.919	272.946	285.445	828.144	700.046	772.546	333.221	334.53	318.78	492.992	550.846	526.089	1060	1054	1180	2533	2693	2644	2297	1364	1800	3361	1831	2220
SF45436_c06770	1509	687316	688824	-	Selenoprotein O and cysteine-containing homologs	-1.69377	7.00863e-15	9.30012e-14	0.354205	0.107412	0.309194	0.394323	0.0674051	0.538404	47.2071	54.9551	58.1619	152.603	180.449	184.908	41.8081	38.2029	45.1763	95.6112	124.747	174.148	599	391	443	860	1279	1166	531	287	470	1201	764	1354
SF45436_c30320	549	2987995	2988543	+	transcriptional regulator2C Crp/Fnr family	-1.69247	1.46238e-12	1.47629e-11	0.536372	0.0312361	0.176925	0.664813	0.00438472	0.173044	34.2259	40.95	41.5002	115.105	128.36	132.074	27.9172	21.9525	29.8544	63.8948	90.6578	83.4315	158	106	115	236	331	303	129	60	113	292	202	236
SF45436_c40050	372	3993480	3993851	-	hypothetical protein	-1.69041	1.17874e-11	1.04822e-10	-0.326964	0.190566	0.408943	0.243786	0.325496	0.813268	214.191	408.216	328.599	817.693	1101.7	1143.76	419.989	390.391	380.158	688.17	992.19	908.335	670	716	617	1136	1925	1778	1315	723	975	2131	1498	1741
SF45436_b53730	285	751224	751508	-	FIG01074318: hypothetical protein	-1.68998	1.24564e-09	8.46291e-09	-0.429863	0.12504	0.333556	0.425937	0.119071	0.633181	57.5843	101.952	103.578	277.161	285.36	280.445	116.726	117.7	117.563	170.291	197.113	260.822	138	137	149	295	382	334	280	167	231	404	228	383
SF45436_b52090	981	587618	588598	-	UDP-glucose 4-epimerase (EC 5.1.3.2)	-1.6858	5.40138e-10	3.85878e-09	-0.407474	0.13404	0.343533	0.37934	0.161214	0.682449	98.4366	196.956	177.115	468.658	553.191	496.168	210.008	198.613	217.198	314.594	430.495	422.395	812	911	877	1717	2549	2034	1734	970	1469	2569	1714	2135
SF45436_b63460	684	1763096	1763779	+	Transcriptional regulator2C GntR family	-1.68099	6.02242e-11	4.88262e-10	0.300754	0.254199	0.473461	0.472002	0.0601445	0.531224	31.8174	29.457	36.2058	69.6817	112.675	129.797	26.055	26.1359	26.9309	62.5243	70.6035	92.5021	183	95	125	178	362	371	150	89	127	356	196	326
SF45436_c25890	753	2526897	2527649	-	cAMP-binding proteins - catabolite gene activator and regulatory subunit of cAMP-dependent protein kinases	-1.68093	4.65587e-12	4.40557e-11	-0.273335	0.264043	0.483582	0.381068	0.11216	0.620126	48.3277	67.3168	64.7239	171.398	200.742	204.344	73.8425	81.0929	62.6024	120.769	142.992	179.393	306	239	246	482	710	643	468	304	325	757	437	696
SF45436_c06830	345	694763	695107	+	DnaK suppressor protein	-1.67794	5.38271e-14	6.48207e-13	-0.779735	0.000498876	0.0184269	0.256558	0.235977	0.75501	60.3238	84.2213	76.376	268.542	219.687	215.025	128.109	101.306	146.727	182.46	211.397	195.209	175	137	133	346	356	310	372	174	349	524	296	347
SF45436_b56760	378	1089097	1089474	+	CopG protein	-1.6779	4.73675e-13	5.10818e-12	-0.1847	0.429253	0.62273	0.558846	0.0148915	0.3044	109.486	158.226	165.098	456.193	470.857	453.281	171.615	178.547	140.44	261.555	338.3	338.364	348	282	315	644	836	716	546	336	366	823	519	659
SF45436_c37060	600	3694711	3695310	+	Septum formation protein Maf	-1.67184	6.24883e-12	5.81569e-11	-0.183031	0.454811	0.643478	0.764846	0.00151271	0.09414	65.8046	85.543	108.305	293.65	255.479	275.995	104.355	96.4152	93.0705	137.55	148.656	199.583	332	242	328	658	720	692	527	288	385	687	362	617
SF45436_b48570	285	227771	228055	+	Acylphosphate phosphohydrolase (EC 3.6.1.7)2C putative	-1.67125	7.89915e-11	6.32118e-10	-0.270691	0.295546	0.512208	0.488402	0.0543635	0.515213	102.233	133.207	189.081	507.345	394.424	445.858	182.176	143.072	184.232	249.957	340.626	371.144	245	179	272	540	528	531	437	203	362	593	394	545
SF45436_c29300	1428	2895609	2897036	+	probable exported protein STY0357	-1.66649	9.02619e-12	8.17653e-11	-0.44868	0.0663592	0.248186	0.471105	0.0536387	0.514224	297.06	659.291	611.558	1675.6	1618.66	1680.98	710.035	706.403	722.584	1010.35	1240.59	1338.47	3567	4439	4408	8936	10857	10031	8534	5022	7114	12010	7190	9848
SF45436_c31720	1218	3129009	3130226	+	Membrane-bound lytic murein transglycosylase B precursor (EC 3.2.1.-)	-1.66634	2.06186e-10	1.56868e-09	-0.390816	0.136159	0.345419	0.299189	0.25325	0.76932	288.425	514.728	470.734	1308.27	1345.57	1388.07	591.517	530.363	547.67	863.799	1094.8	1326.56	2954	2956	2894	5951	7698	7065	6064	3216	4599	8758	5412	8325
SF45436_c21580	1026	2091328	2092353	-	rRNA small subunit methyltransferase H	-1.66266	8.45843e-10	5.85796e-09	-0.102765	0.70494	0.829719	0.582008	0.0313739	0.406286	109.651	270.591	218.007	589.293	628.53	673.825	201.492	235.126	205.127	321.52	420.979	521.53	946	1309	1129	2258	3029	2889	1740	1201	1451	2746	1753	2757
SF45436_c33360	720	3308534	3309253	+	FIG00983409: hypothetical protein	-1.66214	1.73204e-13	1.95798e-12	-0.576107	0.0108063	0.108367	0.0332842	0.881769	0.979734	107.692	153.471	153.542	424.706	439.105	446.365	209.074	206.445	201.653	337.368	446.585	497.071	652	521	558	1142	1485	1343	1267	740	1001	2022	1305	1844
SF45436_c24040	828	2348685	2349512	+	FIG00985260: hypothetical protein	-1.65905	3.05505e-16	4.62272e-15	-0.56348	0.00560849	0.0753188	0.370141	0.0664267	0.536387	113.466	165.215	168.927	462.122	480.309	468.489	211.649	199.167	249.274	313.966	383.276	394.966	790	645	706	1429	1868	1621	1475	821	1423	2164	1288	1685
SF45436_c14230	255	1387297	1387551	-	conserved hypothetical protein	-1.65716	6.25403e-09	3.89102e-08	-0.0339964	0.905366	0.950735	0.28259	0.320105	0.813268	288.682	574.722	619.216	1488.99	1603.01	1576.58	540.472	486.802	488.033	1044.9	1288	1506.25	619	691	797	1418	1920	1680	1160	618	858	2218	1333	1979
SF45436_c34050	258	3370849	3371106	+	hypothetical protein	-1.65697	3.90646e-11	3.25251e-10	0.175725	0.492901	0.674725	0.443552	0.0705852	0.548436	61.7667	124.952	98.2912	298.901	270.663	320.925	78.2861	81.7474	89.9503	182.525	239.707	233.954	134	152	128	288	328	346	170	105	160	392	251	311
SF45436_c07110	141	717245	717385	-	hypothetical protein	-1.65682	8.07607e-10	5.61605e-09	0.276326	0.330041	0.539486	0.117585	0.644436	0.934585	48.9191	87.2427	74.4699	218.39	267.257	166.324	42.1314	61.2567	68.9221	185.734	176.493	239.508	58	58	53	115	177	98	50	43	67	218	101	174
SF45436_b59890	534	1402325	1402858	+	ErfK/YbiS/YcfS/YnhG	-1.65572	1.61286e-15	2.29722e-14	-0.310439	0.14056	0.350758	0.440841	0.0291156	0.395064	55.676	46.8663	53.4251	175	145.92	172.082	65.6351	57.5512	70.3495	102.134	132.885	129.026	250	118	144	349	366	384	295	153	259	454	288	355
SF45436_c21910	1596	2126085	2127680	-	cell processes%3B transport of small molecules%3B amino acids2C amines2C peptides	-1.6543	3.0409e-13	3.34844e-12	-0.365745	0.107528	0.309259	0.10025	0.657055	0.939669	69.7449	121.992	117.307	292.596	345.895	332.714	144.94	125.981	126.596	211.132	352.914	342.566	936	918	945	1744	2593	2219	1947	1001	1393	2805	2286	2817
SF45436_d65750	222	28916	29137	+	hypothetical protein	-1.65376	7.48846e-09	4.58761e-08	0.115729	0.68854	0.820312	0.513356	0.070206	0.54828	130.174	235.974	211.505	611.519	612.805	586.398	201.764	188.198	141.125	292.21	522.75	456.36	243	247	237	507	639	544	377	208	216	540	471	522
SF45436_c38540	426	3848234	3848659	-	Similar to secretin RcpA/CpaC2C associated with Flp pilus assembly	-1.65175	9.69552e-10	6.68067e-09	-0.119129	0.661375	0.801798	0.499114	0.0621295	0.534594	75.9327	121.977	127.428	322.45	370.825	325.249	146.422	112.692	92.6108	173.147	218.051	330.308	272	245	274	513	742	579	525	239	272	614	377	725
SF45436_c05870	606	600895	601500	+	UPF0301 protein YqgE	-1.65171	9.56859e-08	5.01226e-07	-0.221475	0.475368	0.660537	0.45357	0.141472	0.662137	84.5813	179.892	200.734	415.346	579.676	463.599	193.312	197.55	150.55	251.76	381.785	432.366	431	514	614	940	1650	1174	986	596	629	1270	939	1350
SF45436_c16710	1422	1613120	1614541	+	Transcriptional regulator2C GntR family domain / Aspartate aminotransferase (EC 2.6.1.1)	-1.64904	2.9133e-14	3.61185e-13	-0.0382689	0.860654	0.923887	0.574216	0.00774542	0.235531	57.7057	88.2963	83.8728	215.794	252.575	251.082	70.4341	74.5828	90.5766	125.115	166.514	192.037	690	592	602	1146	1687	1492	843	528	888	1481	961	1407
SF45436_b57830	534	1198298	1198831	-	Predicted transcriptional regulator of NADH dehydrogenase2C Rrf2 family	-1.64699	4.74262e-10	3.42053e-09	-0.058514	0.825301	0.903868	0.579995	0.0278633	0.388929	176.382	348.717	337.617	866.979	911.799	919.118	311.044	319.729	266.459	448.579	596.6	760.345	792	878	910	1729	2287	2051	1398	850	981	1994	1293	2092
SF45436_b49190	1311	294220	295530	-	Phenylacetate-coenzyme A ligase (EC 6.2.1.30)	-1.64646	1.8993e-18	3.71868e-17	-0.08767	0.644695	0.790122	0.323965	0.079192	0.576647	48.7126	36.2381	43.6736	140.521	118.548	144.932	46.4005	38.3038	52.11	89.2506	106.751	127.021	537	224	289	688	730	794	512	250	471	974	568	858
SF45436_b47160	210	78782	78991	+	conserved hypothetical protein	-1.64548	2.56233e-09	1.68035e-08	-0.404097	0.144266	0.355519	0.0935497	0.733395	0.950724	242.378	567.593	492.465	1369.43	1315.92	1378.84	617.249	532.77	568.438	979.926	1366.89	1463.95	428	562	522	1074	1298	1210	1091	557	823	1713	1165	1584
SF45436_b50530	636	430635	431270	+	Nitrogen regulation protein NR(I)	-1.64521	4.56228e-07	2.18899e-06	-0.0162712	0.960469	0.9832	0.42401	0.18998	0.7057	43.5681	60.359	77.5651	171.774	190.137	204.31	58.6581	62.2176	62.2598	121.075	120.097	180.962	233	181	249	408	568	543	314	197	273	641	310	593
SF45436_b49830	945	362569	363513	-	D-beta-hydroxybutyrate dehydrogenase (EC 1.1.1.30)	-1.64442	1.04458e-10	8.26175e-10	-0.2625	0.306645	0.519868	0.314193	0.209052	0.727941	41.529	25.361	32.4956	98.3224	104.309	109.649	31.9343	43.7864	44.3577	72.46	67.0081	111.727	330	113	155	347	463	433	254	206	289	570	257	544
SF45436_c27090	1221	2659282	2660502	-	Aspartate aminotransferase (EC 2.6.1.1)	-1.64212	6.3238e-05	0.00021482	-1.61048	8.65537e-05	0.00626668	-2.18631	9.06321e-08	4.04219e-05	23.8627	107.348	108.227	208.116	262.942	274.972	182.06	202.839	344.972	902.311	1128.03	1365.42	245	618	667	949	1508	1403	1871	1233	2904	9171	5590	8590
SF45436_b62220	198	1640619	1640816	+	Sulfur carrier protein ThiS	-1.64195	5.57349e-06	2.26454e-05	-0.496002	0.171804	0.387775	0.186622	0.60072	0.928765	51.6539	123.184	147.088	327.269	346.23	323.904	147.013	166.373	137.719	207.499	308.612	361.702	86	115	147	242	322	268	245	164	188	342	248	369
SF45436_b59880	1143	1401126	1402268	+	FIG00984805: hypothetical protein	-1.64131	1.62468e-12	1.63527e-11	-0.0490752	0.834875	0.908825	0.0449632	0.843302	0.968606	28.8206	33.5856	29.4664	87.1468	95.5533	103.425	30.7681	27.5904	36.4199	63.166	120.932	94.2404	277	181	170	372	513	494	296	157	287	601	561	555
SF45436_c32470	474	3212370	3212843	+	COGs COG2954	-1.64032	4.14684e-12	3.96811e-11	-0.734275	0.00193703	0.0417821	0.0825518	0.725175	0.950724	147.526	219.697	214.001	589.197	577.164	642.178	392.526	333.08	239.294	455.94	587.909	664.964	588	491	512	1043	1285	1272	1566	786	782	1799	1131	1624
SF45436_b59350	1752	1345769	1347520	+	Type II/IV secretion system ATPase TadZ/CpaE2C associated with Flp pilus assembly	-1.63941	5.0654e-07	2.40997e-06	0.723112	0.0301026	0.174968	0.571446	0.0766774	0.572763	22.4001	11.5003	10.7427	40.5011	48.8502	50.6742	8.5446	6.07639	12.501	30.0327	35.1586	29.1348	330	95	95	265	402	371	126	53	151	438	250	263
SF45436_b60300	351	1443201	1443551	-	Miscellaneous%3B Unknown	-1.63863	2.40334e-09	1.5822e-08	-0.08245	0.766235	0.865506	0.484966	0.0733722	0.558589	52.5163	123.266	94.2613	308.197	249.292	277.481	90.7158	90.9901	102.069	162.57	233.756	201.273	155	204	167	404	411	407	268	159	247	475	333	364
SF45436_b64910	1752	1911002	1912753	-	Adenylate cyclase (EC 4.6.1.1)	-1.63837	1.64872e-28	7.88833e-27	0.385574	0.0117956	0.112519	0.429375	0.00283369	0.13663	31.6995	29.5377	32.4543	85.2815	99.7662	106.675	23.3959	23.6177	24.7537	62.5339	71.1611	83.4163	467	244	287	558	821	781	345	206	299	912	506	753
SF45436_b47880	1032	147563	148594	+	L-idonate 5-dehydrogenase (EC 1.1.1.264)	-1.63797	2.0658e-12	2.04593e-11	-0.393367	0.0937511	0.289428	0.20496	0.369559	0.840955	45.0574	28.5664	27.0685	100.412	107.069	108.057	38.1069	45.7396	49.4727	81.0186	82.8468	110.019	391	139	141	387	519	466	331	235	352	696	347	585
SF45436_c38350	372	3828427	3828798	-	Circadian input kinase A	-1.6372	1.47714e-06	6.57218e-06	0.734631	0.0426211	0.204539	0.228825	0.483037	0.881226	28.7719	11.9728	21.303	58.3038	69.8218	68.1883	11.1784	12.4191	14.4265	50.0546	53.6498	64.173	90	21	40	81	122	106	35	23	37	155	81	123
SF45436_c27820	234	2733514	2733747	-	FIG00984580: hypothetical protein	-1.63701	1.11326e-05	4.30478e-05	-0.641514	0.0861154	0.279989	0.522076	0.155451	0.677928	50.314	70.6967	93.1325	233.437	256.571	172.829	110.687	106.441	115.292	130.912	170.579	160.907	99	78	110	204	282	169	218	124	186	255	162	194
SF45436_c36700	693	3650577	3651269	+	Phosphatidylglycerophosphatase B (EC 3.1.3.27)	-1.63682	4.50796e-06	1.86296e-05	0.52645	0.146248	0.358524	0.580403	0.100709	0.607659	65.2109	21.7293	22.8708	112.825	118.277	113.608	26.4024	23.4777	26.9997	69.8597	72.5309	88.2201	380	71	80	292	385	329	154	81	129	403	204	315
SF45436_c21180	411	2047270	2047680	+	4-carboxymuconolactone decarboxylase domain/alkylhydroperoxidase AhpD family core domain protein	-1.63451	5.40382e-13	5.78166e-12	-0.451627	0.0483145	0.215533	0.169106	0.441759	0.865688	50.058	61.4081	70.8598	186.328	165.761	211.355	76.0272	86.9926	85.4036	134.745	188.241	179.445	173	119	147	286	320	363	263	178	242	461	314	380
SF45436_c31640	1887	3120994	3122880	-	FIG00984969: hypothetical protein	-1.63373	4.71724e-20	1.0901e-18	-0.512245	0.00408999	0.0641021	0.356062	0.0446561	0.4821	97.9374	140.157	136.383	390.793	384.279	385.648	178.436	163.396	191.548	235.678	299.013	372.535	1554	1247	1299	2754	3406	3041	2834	1535	2492	3702	2290	3622
SF45436_b57320	912	1153255	1154166	-	Coenzyme PQQ synthesis protein B	-1.62726	1.23841e-06	5.59423e-06	0.865987	0.014069	0.124951	-0.533658	0.0992801	0.607115	20.3423	9.53475	8.47216	37.8747	45.2878	37.2598	7.94676	7.04789	6.36162	48.4739	59.9769	66.1844	156	41	39	129	194	142	61	32	40	368	222	311
SF45436_c24620	135	2411110	2411244	-	hypothetical protein	-1.62719	3.91089e-07	1.89926e-06	-0.330298	0.307049	0.520288	-0.0631861	0.84041	0.968606	96.901	161.817	154.092	368.922	465.225	432.517	191.857	223.183	102.069	332.807	496.434	497.431	110	103	105	186	295	244	218	150	95	374	272	346
SF45436_b62280	666	1643541	1644206	-	Transcriptional regulator2C GntR family	-1.62654	5.92144e-13	6.28598e-12	0.166011	0.470689	0.656395	0.272135	0.218412	0.73774	52.6765	40.4436	58.0076	153.583	140.015	173.907	35.8573	48.2558	51.1795	101.552	126.156	159.988	295	127	195	382	438	484	201	160	235	563	341	549
SF45436_e67450	1176	1	1176	+	Plasmid replication protein RepA	-1.62614	3.66142e-11	3.06728e-10	-0.304758	0.216169	0.435278	0.664076	0.00663234	0.215363	50.2595	101.717	105.124	233.612	270.288	287.529	107.091	110.51	99.1634	127.997	196.108	175.93	497	564	624	1026	1493	1413	1060	647	804	1253	936	1066
SF45436_c41850	855	4155542	4156396	-	Transcriptional regulator2C AraC family	-1.62465	1.65556e-09	1.11365e-08	0.232584	0.396072	0.596773	0.665554	0.0123214	0.283021	40.615	24.3097	35.9162	84.5576	119.522	108.036	30.988	33.1251	22.2233	52.97	78.6724	65.8297	292	98	155	270	480	386	223	141	131	377	273	290
SF45436_b49340	1395	314537	315931	-	Sulfur oxidation molybdopterin C protein	-1.6245	3.10312e-14	3.8332e-13	0.0408234	0.850284	0.917764	0.476763	0.0240007	0.376783	43.2218	36.6406	39.0555	126.685	111.257	129.343	33.9824	35.7093	46.0609	64.6727	87.0761	112.555	507	241	275	660	729	754	399	248	443	751	493	809
SF45436_b50610	741	439273	440013	+	Transcriptional regulator2C GntR family	-1.62336	1.0255e-07	5.35528e-07	-0.092802	0.762373	0.863869	-0.0900216	0.765355	0.959001	45.2585	64.3998	52.6711	139.484	176.123	183.433	62.6922	60.1782	49.9142	135.046	188.202	208.49	282	225	197	386	613	568	391	222	255	833	566	796
SF45436_c01900	117	187305	187421	-	hypothetical protein	-1.62244	0.000148261	0.000463974	-0.26053	0.547004	0.714724	0.444228	0.288374	0.792217	39.6413	74.3222	99.9057	260.9	194.703	196.351	91.3928	66.955	94.2172	129.372	166.367	184.131	39	41	59	114	107	96	90	39	76	126	79	111
SF45436_b48440	405	214726	215130	-	putative membrane protein	-1.62087	1.31666e-13	1.5136e-12	0.104001	0.645086	0.790144	0.3403	0.106557	0.617347	49.9187	40.847	54.299	115.701	152.446	178.443	47.2309	46.1245	41.9019	104.707	108.899	139.932	170	78	111	175	290	302	161	93	117	353	179	292
SF45436_c20140	195	1944214	1944408	+	FIG01074659: hypothetical protein	-1.61674	3.08907e-07	1.52301e-06	1.27624	0.000399886	0.0161433	1.14	0.000223974	0.0352561	29.8835	42.418	30.4797	104.36	126.648	80.9946	15.8414	6.18046	18.5955	44.9721	50.5419	46.7793	49	39	30	76	116	66	26	6	25	73	40	47
SF45436_c08680	609	866472	867080	-	CDP-diacylglycerol--glycerol-3-phosphate 3-phosphatidyltransferase (EC 2.7.8.5)	-1.61476	4.58321e-09	2.89929e-08	-0.604892	0.0283085	0.170337	0.217312	0.427532	0.861595	82.7977	163.334	167.213	400.549	436.986	425.164	224.355	222.963	179.818	247.758	409.439	429.917	424	469	514	911	1250	1082	1150	676	755	1256	1012	1349
SF45436_b59060	390	1322166	1322555	+	MISCELLANEOUS%3B Hypothetical/Partial homology	-1.61383	9.86052e-05	0.000321306	0.0886721	0.830726	0.906929	0.0859341	0.835556	0.967579	136.61	702.616	709.669	1525.58	1781.26	1429.68	548.357	463.535	443.317	1201.31	1554.79	1706.95	448	1292	1397	2222	3263	2330	1800	900	1192	3900	2461	3430
SF45436_c39340	651	3928114	3928764	-	Peptide methionine sulfoxide reductase MsrA (EC 1.8.4.11)	-1.61232	5.39912e-13	5.78166e-12	-0.153226	0.495159	0.676027	0.492409	0.0263724	0.380575	72.5235	164.525	137.252	369.36	370.203	399.94	133.228	145.943	135.464	269.972	268.722	271.301	397	505	451	898	1132	1088	730	473	608	1463	710	910
SF45436_c15910	1224	1536751	1537974	+	Cysteine desulfurase (EC 2.8.1.7)2C SufS subfamily	-1.61155	3.52524e-13	3.85056e-12	-0.867935	9.00084e-05	0.00639153	0.380161	0.0852849	0.587429	125.92	213.13	214.628	562.22	557.295	570.493	323.041	319.021	367.234	366.38	493.186	439.385	1296	1230	1326	2570	3204	2918	3328	1944	3099	3733	2450	2771
SF45436_c14670	207	1431999	1432205	-	hypothetical protein	-1.61148	2.25073e-05	8.27908e-05	-0.362728	0.34078	0.548828	0.342891	0.365459	0.837106	190.738	326.844	469.932	1036.14	1007.93	968.769	462.041	430.841	374.875	587.307	840.35	948.856	332	319	491	801	980	838	805	444	535	1012	706	1012
SF45436_c35940	642	3557790	3558431	+	Arylesterase precursor (EC 3.1.1.2)	-1.60959	1.05966e-11	9.48529e-11	-0.338555	0.154171	0.369003	0.162939	0.487591	0.883024	84.2841	145.688	133.93	359.523	399.932	347.771	165.447	179.59	114.093	268.704	417.945	303.521	455	441	434	862	1206	933	894	574	505	1436	1089	1004
SF45436_b56960	2124	1112863	1114986	-	Potassium efflux system KefA protein / Small-conductance mechanosensitive channel	-1.60182	3.2813e-13	3.60148e-12	-0.163782	0.457676	0.645338	0.187492	0.391793	0.851877	59.294	88.271	84.1349	222.886	233.247	246.287	87.8773	84.8286	86.5216	155.084	206.602	255.398	1059	884	902	1768	2327	2186	1571	897	1267	2742	1781	2795
SF45436_c40030	342	3992692	3993033	+	hypothetical protein	-1.60148	1.12511e-12	1.15643e-11	0.403092	0.0826532	0.275031	0.413399	0.0597334	0.530171	56.3324	94.8824	81.101	218.44	214.767	265.891	64.6163	51.6846	57.2546	158.067	190.197	177.627	162	153	140	279	345	380	186	88	135	450	264	313
SF45436_b64320	255	1850126	1850380	+	hypothetical protein	-1.60094	2.14287e-07	1.07128e-06	0.027475	0.929967	0.963976	0.334479	0.270667	0.780985	48.5023	88.9947	124.309	264.615	242.956	280.594	72.2182	77.9829	104.66	147.926	213.539	264.868	104	107	160	252	291	299	155	99	184	314	221	348
SF45436_c25260	363	2469556	2469918	+	FIG00983496: hypothetical protein	-1.60089	0.000105454	0.000341493	0.781712	0.0586408	0.235589	0.398135	0.334526	0.822408	233.261	1314.02	748.81	2205.56	2176.5	2578.27	488.007	400.623	445.923	1448.52	2500.57	1333.46	712	2249	1372	2990	3711	3911	1491	724	1116	4377	3684	2494
SF45436_c36440	1422	3620313	3621734	+	PUTATIVE OXIDOREDUCTASE PROTEIN	-1.60032	6.64341e-18	1.20361e-16	-0.0658418	0.727178	0.842682	-0.0862126	0.632315	0.934343	32.3654	24.7588	28.422	83.6061	84.5908	92.2205	29.1596	29.0986	31.6202	70.879	89.2347	116.833	387	166	204	444	565	548	349	206	310	839	515	856
SF45436_c24920	744	2441223	2441966	-	Adenylate cyclase (EC 4.6.1.1)	-1.59546	2.07207e-14	2.62153e-13	-0.304837	0.150828	0.365334	0.130383	0.51451	0.895207	35.8051	22.2352	25.5636	75.2191	80.1234	100.353	31.2996	39.1471	34.5067	67.4929	85.7735	81.1293	224	78	96	209	280	312	196	145	177	418	259	311
SF45436_c14610	1476	1427413	1428888	+	NAD(P)HX epimerase / NAD(P)HX dehydratase	-1.59267	7.11957e-22	2.03237e-20	-0.174939	0.293943	0.510815	0.233395	0.15445	0.677928	77.3489	81.9047	86.576	247.629	226.891	266.54	85.9687	91.5868	99.8412	171.081	210.001	249.706	960	570	645	1365	1573	1644	1068	673	1016	2102	1258	1899
SF45436_c36280	1194	3592877	3594070	-	Putative membrane protein	-1.59148	2.88553e-16	4.38575e-15	-0.439588	0.024315	0.159412	0.307037	0.111469	0.618734	69.7209	92.1899	101.714	232.557	251.414	308.848	110.552	115.573	130.71	178.687	226.169	236.51	700	519	613	1037	1410	1541	1111	687	1076	1776	1096	1455
SF45436_e67620	1950	14760	16709	+	Blue copper oxidase CueO precursor	-1.59075	9.73978e-09	5.87674e-08	-0.44161	0.111374	0.31515	0.0779879	0.778532	0.962228	655.546	1504.1	1468.72	3351.33	3755.54	3820.86	1740.73	1700.97	1485.56	2586.45	3663.53	4102.94	10749	13829	14456	24406	34398	31135	28570	16513	19972	41984	28994	41223
SF45436_b59450	603	1357342	1357944	-	Chemotaxis signal transduction protein	-1.58831	2.54815e-07	1.26736e-06	0.470381	0.144391	0.355559	0.340549	0.252316	0.769016	21.497	15.8276	13.4707	47.0699	65.3174	41.6695	8.66943	10.3264	18.0404	37.2546	41.6782	43.1298	109	45	41	106	185	105	44	31	75	187	102	134
SF45436_b64900	1002	1909937	1910938	+	transcriptional regulator2C AraC family	-1.58807	1.19567e-09	8.14211e-09	0.374289	0.160412	0.375045	0.438315	0.087969	0.592403	40.4721	16.9333	27.6812	78.566	89.2393	90.2757	21.1061	22.452	22.7266	52.3925	65.4094	73.0237	341	80	140	294	420	378	178	112	157	437	266	377
SF45436_b59900	1452	1402877	1404328	+	Type II/IV secretion system ATP hydrolase TadA/VirB11/CpaF2C TadA subfamily	-1.58685	1.43866e-18	2.87478e-17	-0.315144	0.0823997	0.274432	0.150705	0.397221	0.858267	44.9651	71.427	60.0358	157.487	168.325	202.22	72.0064	74.8402	71.9231	138.084	160.019	177.911	549	489	440	854	1148	1227	880	541	720	1669	943	1331
SF45436_c41780	858	4149487	4150344	-	Predicted transcriptional regulator of the myo-inositol catabolic operon	-1.58609	7.32016e-16	1.06724e-14	-0.21116	0.288607	0.506965	0.434378	0.0241171	0.376783	51.1456	40.045	48.7214	132.322	142.677	146.147	55.2511	58.9953	48.3483	85.8278	109.412	117.174	369	162	211	424	575	524	399	252	286	613	381	518
SF45436_c34190	909	3382831	3383739	+	FIG172199: hypothetical thioredoxin family protein	-1.5853	6.27697e-10	4.4469e-09	0.105295	0.685763	0.818614	0.299134	0.234966	0.75501	41.8654	38.2649	18.09	91.0226	86.8929	118.203	26.0102	32.0412	33.8279	73.6116	80.5042	86.6867	320	164	83	309	371	449	199	145	212	557	297	406
SF45436_b54870	1113	870141	871253	+	ABC transport system2C permease component YbhR	-1.585	0.000338186	0.000978135	1.01246	0.0263344	0.164705	1.15747	0.00852076	0.247019	22.2248	4.38281	8.18817	31.516	42.0825	32.251	6.29814	4.33132	6.77658	17.1616	17.046	13.2528	208	23	46	131	220	150	59	24	52	159	77	76
SF45436_c05620	537	580145	580681	+	Common-antigen	-1.58325	3.54503e-09	2.28077e-08	-0.401493	0.134573	0.343979	0.402675	0.132602	0.649894	384.897	613.758	658.18	1701.83	1679.41	1580.64	803.576	752.963	630.689	887.001	1254.9	1612.31	1738	1554	1784	3413	4236	3547	3632	2013	2335	3965	2735	4461
SF45436_c15900	1278	1535442	1536719	+	Iron-sulfur cluster assembly protein SufD	-1.58218	4.69967e-12	4.44083e-11	-0.847961	0.000211068	0.0113523	0.46079	0.0437461	0.481592	217.748	427.333	371.898	999.407	944.554	1099.14	581.782	611.554	636.019	665.232	852.731	693.418	2340	2575	2399	4770	5670	5870	6258	3891	5604	7077	4423	4566
SF45436_b63870	951	1805044	1805994	-	Oligopeptide transport system permease protein OppB (TC 3.A.1.5.1)	-1.58097	0.00856211	0.017453	-1.69945	0.00462096	0.0684005	0.394058	0.509571	0.893944	25.0103	10.4818	8.95802	32.6612	50.1466	50.8297	16.9908	12.8841	115.151	25.2641	39.6403	36.9393	200	47	43	116	224	202	136	61	755	200	153	181
SF45436_b59910	954	1404325	1405278	+	Flp pilus assembly protein TadB	-1.58063	1.54061e-12	1.55296e-11	-0.297359	0.189179	0.407655	0.286292	0.187015	0.704993	28.6714	21.5647	23.8822	63.7136	79.0004	80.0182	23.9116	29.477	38.3138	50.7472	63.535	68.967	230	97	115	227	354	319	192	140	252	403	246	339
SF45436_c21320	1836	2060634	2062469	+	Xaa-Pro aminopeptidase (EC 3.4.11.9)	-1.58062	9.04076e-20	2.00075e-18	-0.572617	0.00101634	0.0285323	0.00815643	0.961952	0.992922	44.6937	50.5966	41.2207	122.361	129.409	156.276	70.1474	68.049	64.7014	109.597	159.162	137.635	690	438	382	839	1116	1199	1084	622	819	1675	1186	1302
SF45436_b50790	720	459206	459925	-	Protein-N(5)-glutamine methyltransferase PrmC2C methylates polypeptide chain release factors RF1 and RF2	-1.58005	1.00261e-13	1.1644e-12	-0.17718	0.408628	0.605668	0.623176	0.00291973	0.137421	47.4044	63.627	73.744	191.899	188.357	169.838	76.0718	68.3499	63.4572	100.109	108.823	148.528	287	216	268	516	637	511	461	245	315	600	318	551
SF45436_c00980	147	98185	98331	+	hypothetical protein	-1.57999	2.72946e-08	1.5505e-07	1.058	0.000562613	0.0192378	0.745714	0.00714824	0.221141	67.1476	79.3534	107.819	233.156	302.694	218.139	37.9871	35.5271	47.3616	127.486	175.994	149.194	83	55	80	128	209	134	47	26	48	156	105	113
SF45436_c12150	1368	1186349	1187716	+	Pyruvate dehydrogenase E1 component beta subunit (EC 1.2.4.1)	-1.57994	1.22446e-08	7.32302e-08	-0.822746	0.00301464	0.0534745	0.0526007	0.849534	0.970237	480.39	1380.45	1218.11	3176	3016.39	3010.52	1750.81	1832.01	1862.05	2554.28	3201.47	3117.83	5526	8904	8411	16226	19382	17210	20159	12477	17562	29087	17775	21976
SF45436_c23810	273	2327633	2327905	-	ATP-dependent Clp protease adaptor protein ClpS	-1.5799	6.63276e-08	3.54827e-07	0.0816586	0.781679	0.875381	0.241625	0.404574	0.858817	101.064	226.074	182.878	498.26	512.362	507.531	151.886	159.662	168.422	313.309	467.512	504.761	232	291	252	508	657	579	349	217	317	712	518	710
SF45436_a45320	348	327945	328292	+	Heat shock protein 60 family co-chaperone GroES	-1.57865	0.0288112	0.0503067	0.0630163	0.933839	0.966129	1.18661	0.0926504	NA	2.73389	3.04727	2.84653	3.84721	7.95314	13.753	0.68282	1.73159	5.83514	3.10684	5.66418	2.78857	8	5	5	5	13	20	2	3	14	9	8	5
SF45436_c22500	162	2189427	2189588	-	miscellaneous%3B unknown	-1.57546	9.2005e-06	3.6007e-05	-0.363803	0.309474	0.521742	0.00493832	0.988655	0.997869	47.7164	89.0255	124.741	228.097	299.636	243.734	107.81	109.112	116.394	186.129	272.248	312.691	65	68	102	138	228	165	147	88	130	251	179	261
SF45436_c29110	801	2879189	2879989	-	SAM-dependent methyltransferase 22C in cluster with Hydroxyacylglutathione hydrolase (EC 3.1.2.6)	-1.57298	4.7054e-18	8.64013e-17	-0.11753	0.521866	0.695925	0.404219	0.023757	0.376783	64.1388	79.6993	90.5259	211.605	237.086	246.174	93.8915	78.2395	80.9427	145.627	175.027	205.23	432	301	366	633	892	824	633	312	447	971	569	847
SF45436_c25630	480	2506361	2506840	-	Urease accessory protein UreE	-1.57277	3.00132e-09	1.94943e-08	-0.547397	0.0394648	0.197577	0.403718	0.12433	0.636569	55.4979	130.789	125.062	286.174	310.922	324.055	141.335	156.089	155.319	196.714	222.266	277.783	224	296	303	513	701	650	571	373	514	786	433	687
SF45436_c20690	156	1998419	1998574	-	miscellaneous%3B unknown	-1.57162	8.12669e-08	4.28338e-07	0.0934669	0.758384	0.862047	0.415132	0.138918	0.65912	48.7893	54.3821	67.3094	168.212	180.146	154.933	45.6964	43.7783	68.8034	110.12	143.728	125.657	64	40	53	98	132	101	60	34	74	143	91	101
SF45436_c25280	1500	2470440	2471939	-	sensor histidine kinase	-1.56795	2.0752e-13	2.3189e-12	-0.324454	0.12941	0.338103	0.292403	0.168716	0.686372	70.403	117.074	118.343	299.54	303.878	301.68	120.632	124.135	137.503	210.87	267.91	260.59	888	828	896	1678	2141	1891	1523	927	1422	2633	1631	2014
SF45436_c33230	1998	3295155	3297152	+	FIG01074915: hypothetical protein	-1.56788	1.16833e-17	2.04051e-16	-0.345113	0.0602234	0.237121	0.369278	0.0428088	0.475337	74.8781	101.587	110.76	291.219	275.022	284.216	124.579	119.031	120.726	166.488	227.401	264.899	1258	957	1117	2173	2581	2373	2095	1184	1663	2769	1844	2727
SF45436_c07290	939	738123	739061	+	membrane protein2C putative	-1.5672	2.60427e-12	2.54582e-11	0.42571	0.0648721	0.245306	0.501021	0.0223255	0.367649	34.0688	28.2335	29.5384	100.662	84.5702	87.9225	21.8895	18.8244	27.6497	53.7327	72.1594	67.5884	269	125	140	353	373	345	173	88	179	420	275	327
SF45436_e68930	912	148384	149295	+	UDP-glucose 4-epimerase (EC 5.1.3.2)	-1.56672	2.65583e-11	2.2668e-10	0.155789	0.516225	0.691171	0.387465	0.0919804	0.595364	42.2493	22.3253	23.0269	93.9528	80.3041	88.4264	27.3577	24.2271	27.8321	60.9875	61.0576	78.7403	324	96	106	320	344	337	210	110	175	463	226	370
SF45436_b54850	1746	867246	868991	+	ABC transporter multidrug efflux pump2C fused ATP-binding domains	-1.56662	3.00036e-05	0.000108083	0.413152	0.275705	0.496013	0.916699	0.0141637	0.303262	32.2171	11.5398	9.7584	42.3272	61.2116	56.0565	15.9911	10.0087	14.3716	26.971	26.8124	30.7911	473	95	86	276	502	409	235	87	173	392	190	277
SF45436_c35280	1323	3496150	3497472	+	Carboxyl-terminal protease (EC 3.4.21.102)	-1.56269	1.45814e-08	8.62942e-08	-0.333562	0.226544	0.447911	0.149006	0.588819	0.925124	499.607	1076.16	899.393	2335.41	2300.21	2674.65	1046.84	1051.85	1019.7	1641.97	2352.17	2599.09	5558	6713	6006	11539	14294	14787	11657	6928	9301	18083	12630	17717
SF45436_b49970	411	376524	376934	-	MISCELLANEOUS%3B Unknown	-1.56098	6.57574e-07	3.07471e-06	1.35353	2.8154e-05	0.00284143	0.42907	0.167821	0.686372	54.109	132.621	80.0185	266.463	231.029	285.882	31.2203	29.8121	42.7018	156.375	255.984	170.473	187	257	166	409	446	491	108	61	121	535	427	361
SF45436_b60500	141	1458938	1459078	+	hypothetical protein	-1.56	5.14026e-07	2.44046e-06	-0.717202	0.0210783	0.149628	0.0882197	0.774984	0.960668	263.151	481.339	501.618	1202.1	1203.41	1259.31	552.764	725.108	766.372	1007.06	1151.58	1289.77	312	320	357	633	797	742	656	509	745	1182	659	937
SF45436_c06730	504	682449	682952	-	N-acetyltransferase	-1.55935	1.63588e-08	9.62264e-08	-0.240526	0.385359	0.587905	0.729764	0.00792015	0.236808	77.159	149.389	172.567	368.709	367.505	436.347	154.171	176.554	139.577	176.621	277.68	253.773	327	355	439	694	870	919	654	443	485	741	568	659
SF45436_b55550	1383	952898	954280	+	Glutamate-1-semialdehyde aminotransferase (EC 5.4.3.8)	-1.55902	5.38764e-09	3.37672e-08	0.488439	0.0747291	0.261023	0.374625	0.153241	0.677928	23.8192	17.3291	12.7495	50.92	53.5712	55.37	12.8003	11.7643	14.0535	30.0545	44.3612	49.2578	277	113	89	263	348	320	149	81	134	346	249	351
SF45436_e68130	7668	74063	81730	-	insecticidal toxin complex protein	-1.55775	8.70645e-18	1.54443e-16	-0.0170677	0.925166	0.961094	0.275307	0.127915	0.641012	47.8767	47.1588	51.9841	132.556	150.734	149.486	50.1552	47.1776	51.4126	89.3776	130.136	138.223	3087	1705	2012	3796	5429	4790	3237	1801	2718	5705	4050	5461
SF45436_c34800	303	3453581	3453883	-	Protease inhibitor Inh	-1.55698	6.98001e-07	3.25255e-06	-0.139237	0.657511	0.798255	0.531505	0.089898	0.594592	426.242	996.753	973.59	2325.94	2282.17	2438.04	868.141	920.134	849.207	1368.62	1545.84	1960.7	1086	1424	1489	2632	3248	3087	2214	1388	1774	3452	1901	3061
SF45436_a43210	450	123794	124243	+	GCN5-related N-acetyltransferase%3B Histone acetyltransferase HPA2 and related acetyltransferases	-1.55674	1.83462e-06	8.0676e-06	0.240564	0.462737	0.64945	0.859408	0.00828904	0.245099	70.2973	257.807	230.257	471.267	563.001	603.573	153.134	160.246	157.938	241.063	326.332	335.981	266	547	523	792	1190	1135	580	359	490	903	596	779
SF45436_c21550	1461	2087645	2089105	-	UDP-N-acetylmuramoylalanyl-D-glutamate--22C6-diaminopimelate ligase (EC 6.3.2.13)	-1.55519	5.76011e-13	6.13389e-12	-0.367573	0.0888582	0.28347	0.458462	0.0332309	0.417723	140.983	220.365	221.442	580.067	563.651	567.544	242.826	232.899	275.496	319.774	438.479	487.535	1732	1518	1633	3165	3868	3465	2986	1694	2775	3889	2600	3670
SF45436_c19390	291	1877279	1877569	+	Putative transmembrane protein	-1.55099	8.30472e-07	3.84086e-06	-0.133707	0.677896	0.812134	0.19434	0.519458	0.897659	27.3811	31.3398	31.9985	63.4908	99.4994	101.148	32.2544	27.6103	38.878	56.9693	75.3569	100.043	67	43	47	69	136	123	79	40	78	138	89	150
SF45436_b65370	1962	1956283	1958244	-	Translation elongation factor G-related protein	-1.55058	2.7033e-20	6.48984e-19	-0.211728	0.209959	0.428736	0.170655	0.304424	0.80656	48.8546	74.0478	58.87	173.324	165.371	192.466	65.6426	67.3645	76.9581	131.581	165.391	175.289	806	685	583	1270	1524	1578	1084	658	1041	2149	1317	1772
SF45436_c33520	1173	3323434	3324606	-	hypothetical protein	-1.54937	1.04702e-06	4.77735e-06	0.751398	0.0204303	0.148738	0.700118	0.026014	0.379449	33.5583	20.6123	17.7344	64.6016	70.059	76.9113	14.8893	9.93194	17.9297	49.5681	47.6819	32.9265	331	114	105	283	386	377	147	58	145	484	227	199
SF45436_c24560	504	2406053	2406556	-	Urate oxidase (EC 1.7.3.3)	-1.54868	2.7003e-10	2.01382e-09	-0.436037	0.0775507	0.267235	0.151932	0.52543	0.898349	49.7876	53.8641	45.2055	119.007	138.131	178.052	59.4053	65.7594	76.2637	87.4763	147.639	158.271	211	128	115	224	327	375	252	165	265	367	302	411
SF45436_c20150	1713	1944439	1946151	-	Phosphoglycolate phosphatase2C archaeal type (EC 3.1.3.18)	-1.54844	4.77169e-11	3.91532e-10	0.937041	0.000109982	0.00740431	0.529172	0.0229237	0.374047	31.1021	26.991	20.1241	70.0286	75.8136	83.5392	12.7619	9.73251	18.2894	53.3682	61.4181	44.3006	448	218	174	448	610	598	184	83	216	761	427	391
SF45436_b62300	1515	1645778	1647292	+	Acetoacetyl-CoA synthetase [leucine] (EC 6.2.1.16)	-1.54775	2.95449e-15	4.07156e-14	-0.369451	0.060867	0.238257	0.153661	0.426586	0.861595	46.7846	47.8778	35.962	112.585	126.756	142.792	52.9354	63.1101	53.0395	101.259	109.128	133.361	596	342	275	637	902	904	675	476	554	1277	671	1041
SF45436_b55460	1449	940832	942280	-	FIG00451005: hypothetical protein	-1.54682	3.54669e-17	6.03915e-16	-0.611443	0.000879038	0.0270257	0.0146559	0.935855	0.989641	78.0516	124.268	100.221	276.081	287.833	318.244	150.625	163.853	146.947	234.541	303.016	336.198	951	849	733	1494	1959	1927	1837	1182	1468	2829	1782	2510
SF45436_c15930	393	1538554	1538946	+	Iron binding protein SufA for iron-sulfur cluster assembly	-1.54658	7.67758e-10	5.34442e-09	-0.304359	0.226233	0.447427	0.490604	0.05084	0.512719	973.785	1919.06	1922.2	4544.52	4691.37	4824.41	1974.43	2031.65	1937.62	2857.47	3309.05	3841.19	3218	3556	3813	6670	8660	7923	6531	3975	5250	9348	5278	7778
SF45436_c25310	159	2472710	2472868	-	miscellaneous%3B hypothetical/partial homology	-1.54639	3.40002e-05	0.0001217	0.319311	0.394507	0.595066	0.511191	0.168933	0.686372	112.192	533.56	365.086	1034.01	990.852	916.573	252.566	269.083	285.529	584.033	794.962	686.008	150	400	293	614	740	609	338	213	313	773	513	562
SF45436_c14780	564	1441431	1441994	-	Acetyltransferase2C GNAT family	-1.54615	8.95355e-09	5.43614e-08	-0.405416	0.133005	0.342365	0.419648	0.115291	0.626433	65.366	87.6188	101.518	218.39	255.555	267.306	111.859	107.555	116.756	145.904	186.978	221.958	310	233	289	460	677	630	531	302	454	685	428	645
SF45436_c41840	615	4154864	4155478	-	Phospholipid-binding protein	-1.54472	1.07527e-12	1.11193e-11	-0.16608	0.453584	0.642556	0.521692	0.0128282	0.28969	33.6468	28.9684	27.06	76.6289	96.5836	89.4951	27.0463	40.173	34.6693	55.2798	65.7045	62.8012	174	84	84	176	279	230	140	123	147	283	164	199
SF45436_c00700	954	71769	72722	+	Transcriptional regulator2C LysR family	-1.54361	1.66762e-21	4.60562e-20	-0.246135	0.134154	0.343692	0.557125	0.000427935	0.0469218	48.2428	46.6865	46.3106	150.162	133.676	128.431	58.2845	57.0591	52.3013	78.4503	100.21	102.332	387	210	223	535	599	512	468	271	344	623	388	503
SF45436_c22670	1476	2205152	2206627	-	NADH-ubiquinone oxidoreductase chain M (EC 1.6.5.3)	-1.54297	0.000132794	0.000421589	0.598414	0.145636	0.357682	0.454478	0.255138	0.77197	21.4321	4.16708	8.99317	30.296	34.6178	37.1275	7.64702	5.98784	9.43382	19.2079	23.5374	31.8214	266	29	67	167	240	229	95	44	96	236	141	242
SF45436_c20330	675	1965706	1966380	+	Uncharacterized glutathione S-transferase-like protein	-1.54127	4.32289e-09	2.7474e-08	0.0982028	0.713458	0.834184	0.330756	0.197634	0.716004	27.837	29.8497	39.9171	75.3711	98.4068	109.193	27.4585	30.6505	32.8768	51.2559	78.1153	96.6108	158	95	136	190	312	308	156	103	153	288	214	336
SF45436_a45060	324	300749	301072	-	FIG032766: hypothetical protein	-1.53889	0.000644463	0.0017472	0.813514	0.0719774	0.258129	0.391097	0.385261	0.850515	74.511	710.894	399.905	992.551	1239.28	1207.59	247.889	247.981	177.725	708.921	952.867	961.436	203	1086	654	1201	1886	1635	676	400	397	1912	1253	1605
SF45436_c13810	144	1348919	1349062	-	hypothetical protein	-1.53854	6.94727e-07	3.24174e-06	-0.441901	0.154242	0.369003	0.198098	0.522132	0.897659	999.292	1687.88	1967.42	4139.21	4979.48	4393.85	2309.38	2333.66	1676.07	2832.25	4407.67	4542.11	1210	1146	1430	2226	3368	2644	2799	1673	1664	3395	2576	3370
SF45436_c17270	498	1673722	1674219	+	Redox-sensitive transcriptional activator SoxR	-1.53312	7.43775e-09	4.56066e-08	-0.0102138	0.969754	0.987545	0.417386	0.108163	0.617347	38.2085	59.1978	34.611	117.752	122.268	140.314	38.8878	41.9477	51.5521	70.4382	99.942	115.359	160	139	87	219	286	292	163	104	177	292	202	296
SF45436_c14160	651	1380540	1381190	-	outer membrane protein	-1.53289	3.5886e-10	2.62161e-09	-0.0274651	0.910909	0.95417	0.395395	0.103832	0.614045	93.3489	184.398	164.642	418.718	420.239	437.802	150.201	155.2	144.377	246.167	337.984	387.274	511	566	541	1018	1285	1191	823	503	648	1334	893	1299
SF45436_b60900	183	1500871	1501053	+	hypothetical protein	-1.53225	3.4581e-08	1.93848e-07	0.954939	0.00178386	0.0398734	0.374682	0.157207	0.679802	44.1903	52.1533	51.9654	152.173	137.279	137.305	23.3726	24.1477	28.5334	95.8422	127.908	107.118	68	45	48	104	118	105	36	22	36	146	95	101
SF45436_b64690	741	1891462	1892202	+	hypothetical protein	-1.53175	1.83455e-08	1.06895e-07	-0.189303	0.491257	0.673507	0.0336322	0.899481	0.980652	32.0982	22.6115	40.6396	75.885	98.5486	101.405	45.5361	34.6973	28.3826	60.6329	108.067	101.888	200	79	152	210	343	314	284	128	145	374	325	389
SF45436_c18160	240	1758503	1758742	+	FIG01074813: hypothetical protein	-1.53128	7.95253e-07	3.68048e-06	0.053265	0.86394	0.926385	0.0370844	0.904559	0.982747	282.445	751.152	658.743	1518.45	1720.05	1645.2	570.786	565.77	491.944	1169.78	1638.5	1952.97	570	850	798	1361	1939	1650	1153	676	814	2337	1596	2415
SF45436_c31920	462	3152758	3153219	+	Transcriptional regulator2C MarR family	-1.53002	9.03438e-07	4.15288e-06	0.99492	0.00165614	0.0377989	0.450147	0.146005	0.667652	61.0065	170.315	108.922	296.165	361.745	320.624	58.6338	47.3902	63.7319	163.035	261.858	292.387	237	371	254	511	785	619	228	109	203	627	491	696
SF45436_c20090	1167	1937703	1938869	-	TRAP-type C4-dicarboxylate transport system2C periplasmic component	-1.5293	2.45077e-08	1.40521e-07	0.506669	0.066242	0.248026	0.32455	0.234674	0.75501	50.1376	125.4	98.9742	234.955	279.67	275.802	64.1394	65.7501	62.8901	159.351	232.457	239.82	492	690	583	1024	1533	1345	630	382	506	1548	1101	1442
SF45436_b58070	1911	1218771	1220681	-	Adenylate cyclase (EC 4.6.1.1)	-1.52812	1.63281e-14	2.0921e-13	-0.130926	0.51343	0.689106	0.335894	0.0881077	0.592403	39.5791	45.6143	37.6331	97.6623	129.121	127.102	44.2664	48.8761	41.3655	71.978	95.4107	113.444	636	411	363	697	1159	1015	712	465	545	1145	740	1117
SF45436_b53710	1227	749859	751085	-	Putative zinc metalloprotease MJ0392 (EC 3.4.24.-)	-1.52786	5.63248e-16	8.35526e-15	0.00141862	0.99411	0.99686	0.206194	0.261579	0.776037	33.5352	31.2863	25.8345	83.363	83.8064	94.9798	32.4381	28.8119	29.4345	62.2684	75.9055	89.5287	346	181	160	382	483	487	335	176	249	636	378	566
SF45436_c19420	222	1878505	1878726	+	PUTATIVE TRANSMEMBRANE PROTEIN	-1.52671	9.80573e-07	4.49072e-06	-0.068049	0.833216	0.90791	0.0163589	0.95521	0.991877	24.6419	31.5269	25.8803	72.3691	84.3925	77.6115	24.0832	28.9535	32.6678	49.784	109.877	76.06	46	33	29	60	88	72	45	32	50	92	99	87
SF45436_c27070	918	2657249	2658166	-	Glutamate Aspartate periplasmic binding protein precursor GltI (TC 3.A.1.3.4)	-1.5257	1.88104e-07	9.4595e-07	-0.903389	0.00203221	0.0425613	-1.20326	3.22032e-05	0.00689407	32.2572	63.9967	75.1036	116.965	208.261	166.052	104.962	108.528	105.861	304.515	372.808	454.766	249	277	348	401	898	637	811	496	670	2327	1389	2151
SF45436_b55450	1209	939534	940742	-	DTDP-4-DEHYDRORHAMNOSE 32C5-EPIMERASE	-1.52532	1.44338e-14	1.85725e-13	-0.581924	0.00342413	0.0586328	0.0499323	0.798245	0.966935	42.8874	57.5397	60.9594	143.96	164.473	154.586	74.6866	73.9329	92.1377	111.387	165.28	171.449	436	328	372	650	934	781	760	445	768	1121	811	1068
SF45436_c25240	1080	2467529	2468608	+	Hemin ABC transporter2C permease protein	-1.52455	0.000173642	0.000536238	-0.413938	0.30811	0.521422	0.340173	0.401868	0.858817	159.006	323.437	385.046	872.222	828.336	794.35	409.127	359.697	386.518	520.234	644.725	805.989	1444	1647	2099	3518	4202	3585	3719	1934	2878	4677	2826	4485
SF45436_c34490	429	3420342	3420770	-	Manganese uptake regulation protein MUR	-1.52271	2.16261e-11	1.86931e-10	-0.549199	0.0158311	0.132144	0.257476	0.256093	0.772173	324.615	532.944	570.802	1291.39	1396.5	1411.27	704.278	670.486	712.715	910.923	1234.26	1285.3	1171	1078	1236	2069	2814	2530	2543	1432	2108	3253	2149	2841
SF45436_c38330	1437	3826850	3828286	-	Adenylate cyclase (EC 4.6.1.1)	-1.52176	0.000197427	0.000599876	1.02081	0.0145077	0.127139	0.505045	0.213032	0.732083	29.6276	6.93684	8.68576	40.435	43.5577	47.2942	5.04346	7.12882	10.3964	26.9187	27.2625	38.3576	358	47	63	217	294	284	61	51	103	322	159	284
SF45436_b58760	453	1289593	1290045	+	Transcriptional regulator2C Cro/CI family	-1.52034	3.01508e-06	1.27629e-05	0.187711	0.564645	0.728048	0.318815	0.326933	0.813268	291.141	848.36	774.104	1739.59	1939.59	1806.12	638.64	578.207	462.03	1017.8	1622.49	1758.33	1109	1812	1770	2943	4127	3419	2435	1304	1443	3838	2983	4104
SF45436_c04080	633	424914	425546	+	FOG: WD40-like repeat	-1.51962	1.1877e-14	1.53993e-13	0.0803714	0.687155	0.819541	0.360988	0.0624762	0.535854	71.9556	101.857	73.864	224.196	223.326	260.473	74.8901	71.3975	87.0728	151.635	203.575	197.15	383	304	236	530	664	689	399	225	380	799	523	643
SF45436_c18850	999	1828149	1829147	+	L-proline glycine betaine binding ABC transporter protein ProX (TC 3.A.1.12.1)	-1.51795	1.68378e-11	1.47989e-10	-0.119476	0.597067	0.752095	0.185907	0.407908	0.858817	124.757	226.739	189.591	471.471	513.175	562.684	204.916	196.039	185.989	340.431	490.317	530.186	1048	1068	956	1759	2408	2349	1723	975	1281	2831	1988	2729
SF45436_c38310	810	3825293	3826102	+	3-oxoacyl-[acyl-carrier protein] reductase (EC 1.1.1.100)	-1.51624	1.49226e-06	6.63077e-06	0.441155	0.173031	0.388591	0.198404	0.519332	0.897659	30.6853	13.6157	12.4741	50.9085	52.5677	61.4504	11.1477	15.3748	16.1161	40.192	45.0197	58.7045	209	52	51	154	200	208	76	62	90	271	148	245
SF45436_a42330	2502	42713	45214	+	IncQ plasmid conjugative transfer DNA nicking endonuclease TraR (pTi VirD2 homolog)	-1.51535	4.66439e-11	3.83654e-10	-0.592718	0.0100545	0.103399	-0.0515234	0.822828	0.967579	285.427	621.012	522.297	1330.8	1328.28	1424.14	681.713	683.599	788.761	1123.34	1614.25	1494.34	6005	7326	6596	12435	15610	14890	14356	8515	13606	23396	16392	19264
SF45436_c27440	1044	2693696	2694739	-	Sulfate and thiosulfate import ATP-binding protein CysA (EC 3.6.3.25)	-1.51534	1.57085e-05	5.9225e-05	0.570691	0.110936	0.314545	0.370757	0.284373	0.792217	31.6675	10.5639	14.2326	49.7572	51.7974	61.6593	9.55947	13.2756	15.6993	33.3697	40.5933	52.425	278	52	75	194	254	269	84	69	113	290	172	282
SF45436_c39400	606	3931469	3932074	-	Regulatory protein2C LuxR	-1.51475	3.48274e-11	2.93206e-10	0.00186837	0.993563	0.996706	0.222747	0.320991	0.813268	58.4808	63.347	56.8854	165.697	169.336	175.33	61.954	59.6629	56.7255	101.893	160.602	176.149	298	181	174	375	482	444	316	180	237	514	395	550
SF45436_c05350	600	552635	553234	-	FIG00986506: hypothetical protein	-1.51167	6.56815e-16	9.69304e-15	-0.528579	0.00488979	0.0709606	0.406595	0.0274518	0.388929	97.5177	100.743	105.333	303.468	257.253	304.711	152.672	162.031	123.288	171.587	228.734	253.603	492	285	319	680	725	764	771	484	510	857	557	784
SF45436_b63220	408	1740100	1740507	-	VapC toxin protein	-1.51108	1.84656e-07	9.30678e-07	0.0492707	0.866148	0.928006	0.152088	0.595326	0.928667	52.758	120.6	91.7753	193.605	242.643	314.964	93.1848	97.4786	64.3459	161.058	256.658	259.73	181	232	189	295	465	537	320	198	181	547	425	546
SF45436_c17060	630	1651106	1651735	+	Mlr0789 protein	-1.50932	3.26141e-06	1.37457e-05	-0.280937	0.386683	0.588596	0.0907917	0.77919	0.962228	191.222	424.517	448.124	919.754	1052.33	1054.07	417.723	442.222	431.681	750.342	924.947	1166.66	1013	1261	1425	2164	3114	2775	2215	1387	1875	3935	2365	3787
SF45436_c39550	1635	3947779	3949413	+	Dihydroxyacetone kinase2C ATP-dependent (EC 2.7.1.29)	-1.50871	8.31173e-13	8.68768e-12	-0.444235	0.0358122	0.190604	-0.276621	0.182424	0.701892	38.6958	39.9534	31.0203	110.382	89.7172	112.26	44.9809	44.1043	60.1471	112.049	115.284	150.994	532	308	256	674	689	767	619	359	678	1525	765	1272
SF45436_b51290	291	508066	508356	-	Twin-arginine translocation protein TatB	-1.50688	1.99746e-10	1.52309e-09	0.408237	0.102534	0.299947	0.487652	0.0318559	0.406286	39.6413	38.6281	53.7847	138.944	103.157	132.397	27.355	33.8226	38.3796	93.7104	102.452	70.6973	97	53	79	151	141	161	67	49	77	227	121	106
SF45436_c11450	1311	1122785	1124095	+	FIG065221: Holliday junction DNA helicase	-1.50633	2.85271e-20	6.82442e-19	-0.250351	0.128058	0.3371	0.470089	0.00350496	0.150225	55.2439	63.4167	62.7147	186.272	150.053	178.336	70.8695	60.6732	83.5308	113.075	128.364	130.278	609	392	415	912	924	977	782	396	755	1234	683	880
SF45436_c34390	765	3409409	3410173	+	Glycerol-3-phosphate regulon repressor2C DeoR family	-1.50447	2.53515e-10	1.8969e-09	-0.306586	0.200099	0.418089	0.326759	0.163599	0.682449	70.5771	48.7946	41.9544	167.31	137.758	155.155	66.7824	73.2566	60.6724	113.064	120.458	133.449	454	176	162	478	495	496	430	279	320	720	374	526
SF45436_c34860	645	3458781	3459425	+	HYPOTHETICAL/UNKNOWN PROTEIN	-1.50074	2.20757e-07	1.10281e-06	0.0461255	0.873872	0.93145	0.407027	0.158421	0.68102	98.458	166.384	196.275	388.987	452.865	460.796	154.914	168.789	122.332	265.964	320.882	395.992	534	506	639	937	1372	1242	841	542	544	1428	840	1316
SF45436_b50230	642	400511	401152	-	hypothetical protein	-1.49975	1.9641e-06	8.58693e-06	0.196931	0.542933	0.712606	0.137722	0.652156	0.938011	27.9712	12.884	12.961	42.1251	65.6606	46.9659	17.581	15.9566	14.2334	35.927	52.9627	52.6023	151	39	42	101	198	126	95	51	63	192	138	174
SF45436_c19350	474	1872919	1873392	-	Inosine-5'-monophosphate dehydrogenase (EC 1.1.1.205)	-1.49883	3.93678e-07	1.90774e-06	-0.0378097	0.898418	0.947172	0.403609	0.170699	0.688859	115.161	328.426	293.415	645.688	705.173	727.499	261.935	273.753	219.403	400.69	558.28	612.962	459	734	702	1143	1570	1441	1045	646	717	1581	1074	1497
SF45436_c20650	675	1996474	1997148	+	probable transcriptional regulator protein	-1.49691	1.08832e-07	5.66593e-07	-0.0940711	0.739166	0.851067	0.131511	0.639325	0.934343	97.6058	168.101	203.988	440.722	426.43	456.27	164.223	177.356	159.012	286.179	402.622	519.858	554	535	695	1111	1352	1287	933	596	740	1608	1103	1808
SF45436_e67490	282	4261	4542	-	hypothetical protein	-1.49615	3.21979e-06	1.35955e-05	-0.671594	0.036709	0.19291	0.0951963	0.76596	0.959001	153.505	365.517	287.342	645.676	910.485	712.815	494.202	376.8	409.932	446.444	871.982	807.996	364	486	409	680	1206	840	1173	529	797	1048	998	1174
SF45436_c19960	576	1920086	1920661	-	Glutathione-dependent formaldehyde-activating enzyme (EC 4.4.1.22)	-1.4961	1.14624e-08	6.86733e-08	0.0987956	0.709734	0.832003	0.207682	0.420807	0.861595	50.9969	60.0185	55.3768	160.38	150.434	157.873	50.742	51.2624	53.1328	103.238	119.346	183.639	247	163	161	345	407	380	246	147	211	495	279	545
SF45436_b49640	888	341571	342458	-	3-hydroxyisobutyrate dehydrogenase (EC 1.1.1.31)	-1.49589	1.92101e-15	2.71904e-14	-0.0608551	0.750347	0.856272	0.37205	0.0430006	0.476479	48.2124	40.1251	39.2667	126.646	119.636	115.07	44.2864	39.5849	49.4917	72.7821	88.7898	118.243	360	168	176	420	499	427	331	175	303	538	320	541
SF45436_b46500	1398	10416	11813	+	Transcriptional regulator2C GntR family domain / Aspartate aminotransferase (EC 2.6.1.1)	-1.49504	1.40495e-13	1.60694e-12	0.132073	0.519373	0.693458	0.509956	0.0105255	0.268359	39.5563	29.5834	38.5466	111.473	99.9013	92.9479	30.935	28.305	39.1144	59.7218	66.9734	87.1852	465	195	272	582	656	543	364	197	377	695	380	628
SF45436_c20340	1059	1966457	1967515	+	Oxidoreductase	-1.49393	1.80335e-19	3.9019e-18	-0.398657	0.0165422	0.133664	0.262697	0.107308	0.617347	64.347	81.5115	92.7919	206.071	220.338	243.596	112.752	99.579	101.079	158.473	195.671	205.08	573	407	496	815	1096	1078	1005	525	738	1397	841	1119
SF45436_c00180	567	13921	14487	-	Ribosomal subunit interface protein	-1.49356	3.3612e-10	2.46876e-09	-0.148133	0.533451	0.70549	0.175918	0.459108	0.874683	1052.28	2002.32	1864.13	4390.98	4650.37	4805.04	1994.43	1860.92	1593.7	3220.87	4735.76	4301.34	5017	5353	5335	9298	12385	11385	9518	5253	6230	15202	10898	12566
SF45436_c34230	1794	3385837	3387630	+	Outer membrane protein assembly factor YaeT precursor	-1.49253	3.01732e-12	2.93272e-11	-0.25473	0.234154	0.454171	0.420325	0.0490477	0.503845	144.91	264.581	244.5	594.935	615.32	628.535	261.661	274.314	243.763	371.977	464.216	538.113	2186	2238	2214	3986	5185	4712	3951	2450	3015	5555	3380	4974
SF45436_b51560	234	537219	537452	-	hypothetical protein	-1.48651	4.55571e-08	2.50619e-07	-0.276094	0.313855	0.526331	0.193892	0.466723	0.874683	77.2498	112.39	111.759	264.333	290.235	285.322	113.225	118.459	131.408	162.228	261.133	313.521	152	124	132	231	319	279	223	138	212	316	248	378
SF45436_c27910	870	2746385	2747254	-	hypothetical protein	-1.48597	8.91688e-12	8.08829e-11	-0.375584	0.08608	0.279989	0.188504	0.379943	0.849397	41.6917	76.0599	61.4849	156.043	165.67	177.689	83.5771	80.5769	67.1875	116.679	175.023	147.459	305	312	270	507	677	646	612	349	403	845	618	661
SF45436_b63620	1431	1779637	1781067	+	Aldehyde dehydrogenase (EC 1.2.1.3)	-1.48595	5.02068e-12	4.72445e-11	-0.193428	0.371616	0.577275	0.294086	0.166797	0.685937	45.1263	42.9812	40.1497	123.498	119.468	116.557	42.0943	49.8302	54.9366	79.7515	103.825	109.995	543	290	290	660	803	697	507	355	542	950	603	811
SF45436_b65270	315	1949104	1949418	-	Bll6261 protein	-1.48556	6.34816e-10	4.49265e-09	0.283852	0.254578	0.473461	0.558526	0.016694	0.32255	55.1203	53.1908	45.2841	149.609	141.257	140.543	50.9188	46.5497	29.009	90.7656	79.784	121.996	146	79	72	176	209	185	135	73	63	238	102	198
SF45436_c12160	1329	1187731	1189059	+	Dihydrolipoamide acetyltransferase component of pyruvate dehydrogenase complex (EC 2.3.1.12)	-1.4854	4.90733e-08	2.68225e-07	-0.847342	0.00186096	0.0405093	0.0988847	0.716423	0.950724	546.209	1450	1277.26	3277.66	2925.8	2960.4	1791.01	1914.79	2182.66	2557.46	2997.49	3001.95	6104	9086	8568	16268	18264	16441	20034	12669	19999	28293	16168	20556
SF45436_b59920	942	1405288	1406229	+	Type II/IV secretion system protein TadC2C associated with Flp pilus assembly	-1.48427	1.01517e-08	6.11444e-08	-0.36788	0.159007	0.373714	0.0878718	0.727894	0.950724	33.0765	14.8598	19.7698	66.2308	63.9602	61.7308	30.2702	28.1467	30.0252	50.6285	60.1593	70.0516	262	66	94	233	283	243	240	132	195	397	230	340
SF45436_c23500	2169	2295681	2297849	-	Adenylate cyclase (EC 4.6.1.1)	-1.48256	3.06141e-11	2.60315e-10	0.447971	0.0467423	0.212101	0.563207	0.0111236	0.269436	37.8868	34.8105	53.9824	118.019	123.774	111.983	31.88	36.0242	25.0101	56.7701	82.1306	100.845	691	356	591	956	1261	1015	582	389	374	1025	723	1127
SF45436_c07000	981	707908	708888	+	Peptidoglycan-binding protein	-1.47969	3.07979e-09	1.99467e-08	-0.419409	0.0932689	0.288692	0.481834	0.0529394	0.514224	114.802	214.684	184.991	508.782	464.646	459.577	213.52	194.927	278.557	272.713	343.592	410.129	947	993	916	1864	2141	1884	1763	952	1884	2227	1368	2073
SF45436_c01510	402	148157	148558	-	ApaG protein	-1.47916	1.62644e-07	8.22788e-07	-0.4022	0.155127	0.369594	0.397054	0.157641	0.680074	114.782	221.587	233.602	442.946	547.077	594.684	271.905	253.829	225.505	324.533	393.491	486.176	388	420	474	665	1033	999	920	508	625	1086	642	1007
SF45436_b58530	1110	1267422	1268531	+	Sulfate and thiosulfate import ATP-binding protein CysA (EC 3.6.3.25)	-1.47879	4.52895e-15	6.06897e-14	-0.53937	0.004313	0.0657412	0.337479	0.0713435	0.549737	77.0328	125.725	103.7	263.182	282.331	306.35	126.196	150.558	167.651	185.391	242.396	247.064	719	658	581	1091	1472	1421	1179	832	1283	1713	1092	1413
SF45436_b56870	1902	1100516	1102417	-	Oligopeptide ABC transporter2C periplasmic oligopeptide-binding protein	-1.47811	4.09724e-11	3.40718e-10	-0.420776	0.0604597	0.237545	0.244571	0.273468	0.784773	83.847	163.138	142.391	304.791	361.772	416.829	165.16	170.767	184.7	236.536	321.009	357.25	1341	1463	1367	2165	3232	3313	2644	1617	2422	3745	2478	3501
SF45436_b63340	1056	1748287	1749342	-	Adenylate cyclase (EC 4.6.1.1)	-1.47758	7.57978e-07	3.51276e-06	0.47751	0.113524	0.318509	0.455222	0.125066	0.638088	32.6591	50.2107	59.0977	125.769	131.651	136.874	30.7152	42.2273	28.9815	66.2086	101.963	119.832	290	250	315	496	653	604	273	222	211	582	437	652
SF45436_b50570	1026	436629	437654	-	Nucleoside ABC transporter2C periplasmic nucleoside-binding protein	-1.47758	2.84686e-10	2.11383e-09	-0.360026	0.124975	0.333543	0.100905	0.665116	0.939952	81.6009	159.378	147.14	353.889	362.717	361.985	180.416	161.514	155.082	255.834	374.631	375.873	704	771	762	1356	1748	1552	1558	825	1097	2185	1560	1987
SF45436_c10470	330	1038174	1038503	+	TWO COMPONENT RESPONSE REGULATOR	-1.47738	6.81353e-10	4.78214e-09	-0.640927	0.00754055	0.0903263	0.167925	0.47674	0.880135	116.762	143.964	127.276	318.073	354.832	405.363	218.9	227.647	157.791	216.964	340.469	404.636	324	224	212	392	550	559	608	374	359	596	456	688
SF45436_b61490	915	1560141	1561055	+	Transcriptional regulator2C LysR family	-1.47719	2.569e-06	1.09772e-05	0.324993	0.307331	0.520369	0.454021	0.144018	0.665383	38.8615	20.6295	30.9627	75.5011	85.6251	91.7979	17.919	18.8791	35.6668	50.4156	61.9345	72.543	299	89	143	258	368	351	138	86	225	384	230	342
SF45436_b58270	741	1240305	1241045	-	FIG01074725: hypothetical protein	-1.47306	3.65975e-09	2.35013e-08	0.0762659	0.767507	0.865915	0.559291	0.0203456	0.352393	17.654	16.8871	15.5072	52.0354	39.0746	48.4417	15.0718	14.6379	17.8125	26.9119	31.5887	36.4072	110	59	58	144	136	150	94	54	91	166	95	139
SF45436_c39320	222	3926618	3926839	+	Protein SlyX	-1.47189	1.9178e-08	1.11363e-07	0.00301665	0.990919	0.995081	0.807383	0.00184347	0.104374	87.3181	163.367	140.111	373.907	374.971	327.693	142.894	117.624	126.098	192.642	241.952	181.845	163	171	157	310	391	304	267	130	193	356	218	208
SF45436_c20920	1779	2019542	2021320	-	Acetolactate synthase large subunit (EC 2.2.1.6)	-1.46868	6.23123e-07	2.92976e-06	-0.579599	0.049231	0.217314	0.308479	0.294837	0.79762	125.408	401.648	335.765	715.095	790.444	881.208	429.495	446.894	412.387	565.338	729.342	632.765	1876	3369	3015	4751	6605	6551	6431	3958	5058	8372	5266	5800
SF45436_c06470	366	662788	663153	-	hypothetical protein	-1.46821	9.25151e-07	4.24694e-06	-0.063381	0.832569	0.907511	0.305709	0.305461	0.80656	184.56	362.755	436.834	992.05	869.63	857.173	352.212	349.593	324.964	620.677	725.038	854.289	568	626	807	1356	1495	1311	1085	637	820	1891	1077	1611
SF45436_b58520	876	1266531	1267406	+	Sulfate transport system permease protein CysW	-1.46717	2.22057e-10	1.68001e-09	-0.451295	0.0519375	0.222333	0.248012	0.275988	0.788062	46.7007	39.7064	52.2435	117.377	134.399	131.671	62.6604	58.0124	68.8798	74.3276	120.383	129.168	344	164	231	384	553	482	462	253	416	542	428	583
SF45436_b60780	267	1487918	1488184	+	hypothetical protein	-1.46532	9.21977e-06	3.60409e-05	0.328489	0.32298	0.533442	0.406077	0.216889	0.737009	107.343	303.44	241.897	590.689	570.124	635.45	167.759	190.333	160.256	363.542	405.116	587.341	241	382	326	589	715	709	377	253	295	808	439	808
SF45436_c30750	1308	3027618	3028925	-	tolB protein precursor2C periplasmic protein involved in the tonb-independent uptake of group A colicins	-1.46487	7.05264e-09	4.34412e-08	-0.415503	0.100699	0.297357	0.501978	0.0469842	0.494999	166.475	324.459	319.746	730.828	767.935	737.483	354.07	357.963	368.489	445.715	549.295	584.33	1831	2001	2111	3570	4718	4031	3898	2331	3323	4853	2916	3938
SF45436_c16030	150	1546632	1546781	+	hypothetical protein	-1.46457	6.43919e-08	3.45015e-07	0.0384929	0.88884	0.94128	-0.0295142	0.910946	0.983815	99.8962	159.775	145.287	292.757	407.347	408.409	139.404	147.301	105.399	302.73	410.653	421.81	126	113	110	164	287	256	176	110	109	378	250	326
SF45436_a42340	213	45220	45432	+	hypothetical protein	-1.46387	4.72923e-06	1.94376e-05	-0.695486	0.0297358	0.173594	0.208863	0.512262	0.895021	203.232	554.62	547.848	1195.52	1227.42	1170.67	655.411	670.493	783.787	900.7	1171.81	1037.85	364	557	589	951	1228	1042	1175	711	1151	1597	1013	1139
SF45436_b47640	2379	126452	128830	-	diguanylate cyclase/phosphodiesterase (GGDEF & EAL domains) with PAS/PAC sensor(s)	-1.46347	4.87532e-06	1.99897e-05	0.192892	0.54911	0.716482	0.487488	0.126041	0.63882	31.993	19.1674	18.6543	53.1254	71.0559	68.8032	20.7756	21.6992	18.7784	37.8218	44.1206	55.8023	640	215	224	472	794	684	416	257	308	749	426	684
SF45436_c03420	1032	355045	356076	-	Transcriptional regulator AglR2C LacI family	-1.463	2.06592e-09	1.37069e-08	-0.419983	0.0862808	0.279989	0.389755	0.107251	0.617347	59.462	60.6265	47.6098	159.57	140.283	162.781	62.744	61.1159	100.491	105.697	119.853	127.697	516	295	248	615	680	702	545	314	715	908	502	679
SF45436_c38840	498	3877039	3877536	-	FIG00440777: hypothetical protein	-1.46225	1.40223e-12	1.41767e-11	-0.382324	0.0664641	0.248299	0.158887	0.427456	0.861595	58.7456	47.699	57.685	129.044	152.193	172.028	60.8368	65.745	87.959	125.92	128.143	152.383	246	112	145	240	356	358	255	163	302	522	259	391
SF45436_c04330	1212	451428	452639	+	Glycolate dehydrogenase (EC 1.1.99.14)2C FAD-binding subunit GlcE	-1.46175	6.68279e-10	4.70496e-09	-0.482852	0.0416252	0.202827	0.328072	0.164297	0.682449	102.439	140.518	129.463	363.207	305.823	355.992	170.962	162.416	186.572	208.346	273.633	334.843	1044	803	792	1644	1741	1803	1744	980	1559	2102	1346	2091
SF45436_c26250	984	2565685	2566668	-	Acyl-CoA dehydrogenase%3B probable dibenzothiophene desulfurization enzyme	-1.46161	1.45232e-07	7.39107e-07	0.21147	0.449021	0.638815	0.675524	0.0147128	0.3044	55.3528	96.5613	100.67	197.015	239.295	257.785	73.7737	63.893	79.8926	111.219	123.196	200.396	458	448	500	724	1106	1060	611	313	542	911	492	1016
SF45436_c01320	342	131232	131573	-	Phage-related transcriptional regulator	-1.4612	1.63484e-05	6.15011e-05	0.288893	0.396452	0.597072	0.130218	0.699542	0.947821	77.1963	267.283	214.338	436.098	540.964	556.273	149.729	150.942	155.224	337.561	461.084	603.25	222	431	370	557	869	795	431	257	366	961	640	1063
SF45436_b57210	1833	1142110	1143942	+	Nodulation protein nolO (EC 2.1.3.-)	-1.45907	6.64653e-17	1.07752e-15	0.741313	4.28267e-05	0.00380358	0.313603	0.0667833	0.538032	29.6499	22.5628	30.5878	74.6471	79.0968	74.4148	15.8803	15.0128	18.6746	54.5931	58.3382	70.836	457	195	283	511	681	570	245	137	236	833	434	669
SF45436_c22690	255	2208398	2208652	-	FIG00985299: hypothetical protein	-1.45841	0.0822662	0.123463	0.996403	0.268934	0.489178	0.508421	0.533085	NA	11.6592	0.831726	3.10774	10.5006	17.5329	16.8919	3.72739	0.787706	3.41282	4.23992	8.69618	19.0279	25	1	4	10	21	18	8	1	6	9	9	25
SF45436_c36030	1239	3565120	3566358	-	Multidrug resistance transporter2C Bcr/CflA family	-1.45803	1.68444e-09	1.13196e-08	-0.25533	0.294485	0.511491	0.0503707	0.83235	0.967579	40.8891	23.2803	26.7036	80.3945	81.62	89.2313	30.3979	31.2889	47.4118	68.2584	80.1419	94.4575	426	136	167	372	475	462	317	193	405	704	403	603
SF45436_c13510	1026	1326549	1327574	+	Magnesium and cobalt transport protein CorA	-1.45769	5.79001e-12	5.41092e-11	-0.349291	0.099901	0.296278	0.010755	0.959143	0.992722	69.4303	114.52	105.431	252.629	263.738	276.387	122.053	125.1	120.588	199.867	295.142	292.64	599	554	546	968	1271	1185	1054	639	853	1707	1229	1547
SF45436_c00690	816	70859	71674	-	Esterase/lipase	-1.45645	2.66717e-08	1.51892e-07	0.0842912	0.747901	0.855239	0.153398	0.557217	0.909593	189.754	431.718	317.086	820.688	875.34	877.148	310.276	270.774	303.243	521.893	1008.82	783.948	1302	1661	1306	2501	3355	2991	2131	1100	1706	3545	3341	3296
SF45436_c26600	834	2600623	2601456	-	Inositol transport system ATP-binding protein	-1.4549	2.35485e-09	1.55329e-08	-0.0838112	0.732727	0.846168	0.45782	0.0576066	0.524543	42.0654	65.8649	60.3381	150.899	141.167	167.569	56.841	58.7663	62.0876	91.7547	126.15	117.288	295	259	254	470	553	584	399	244	357	637	427	504
SF45436_c34680	1080	3439093	3440172	+	FIG00985732: hypothetical protein	-1.45466	1.11398e-10	8.80047e-10	-0.425004	0.0596891	0.237022	0.378648	0.0922735	0.595715	153.28	222.498	255.536	571.729	587.642	569.451	297.247	272.842	276.66	357.835	453.315	518.996	1392	1133	1393	2306	2981	2570	2702	1467	2060	3217	1987	2888
SF45436_c34430	867	3414060	3414926	+	Glycerol-3-phosphate ABC transporter2C permease protein UgpA (TC 3.A.1.1.3)	-1.45331	2.86461e-05	0.000103467	0.00427437	0.990332	0.994825	-0.0369759	0.912982	0.983815	20.0264	12.4759	9.36891	45.0909	35.606	35.3295	10.8259	14.5957	16.8968	33.947	47.4595	37.8319	146	51	41	146	145	128	79	63	101	245	167	169
SF45436_b62540	159	1675412	1675570	+	hypothetical protein	-1.45282	0.0173637	0.0322938	0.487259	0.443517	0.633357	-0.346634	0.553983	NA	41.1372	5.3356	3.73808	43.7856	46.8646	54.1816	11.9558	10.1064	15.5079	40.7992	57.3364	86.6665	55	4	3	26	35	36	16	8	17	54	37	71
SF45436_a42300	210	40517	40726	-	hypothetical protein	-1.45038	1.40495e-06	6.27149e-06	-0.68875	0.0220973	0.153163	0.139364	0.638834	0.934343	97.9707	207.04	148.117	488.353	358.887	385.163	217.819	211.386	296.997	306.62	449.372	364.139	173	205	157	383	354	338	385	221	430	536	383	394
SF45436_c11860	618	1159414	1160031	-	GTP cyclohydrolase I (EC 3.5.4.16) type 1	-1.44843	1.05245e-07	5.48762e-07	-0.446506	0.101243	0.298001	0.208839	0.442919	0.866094	496.479	1262.59	1093.5	2379.99	2613.01	2788.37	1375.74	1322.2	1187.58	1716.24	2489.43	2527.81	2580	3679	3411	5493	7585	7201	7156	4068	5060	8829	6244	8049
SF45436_c41830	477	4154151	4154627	-	Probable deaminase	-1.44747	3.95468e-12	3.79493e-11	-0.339558	0.10574	0.306247	0.263574	0.198486	0.717282	69.0607	108.046	95.5287	218.928	244.589	275.925	108.349	108.223	126.496	171.76	203.519	241.69	277	243	230	390	548	550	435	257	416	682	394	594
SF45436_c01050	807	105032	105838	-	3'2C5'-cyclic-nucleotide phosphodiesterase (EC 3.1.4.17)	-1.44639	2.40872e-09	1.58421e-08	0.219005	0.376337	0.58135	0.272462	0.250273	0.767989	39.6413	20.4994	31.4239	78.6375	84.9487	88.0703	28.12	29.6195	21.7478	61.6285	63.2008	83.6943	269	78	128	237	322	297	191	119	121	414	207	348
SF45436_c26650	2061	2605908	2607968	-	Enoyl-CoA hydratase (EC 4.2.1.17) / Delta(3)-cis-delta(2)-trans-enoyl-CoA isomerase (EC 5.3.3.8) / 3-hydroxyacyl-CoA dehydrogenase (EC 1.1.1.35) / 3-hydroxybutyryl-CoA epimerase (EC 5.1.2.3)	-1.44612	1.37008e-05	5.22354e-05	0.211005	0.528495	0.701815	0.14238	0.666216	0.939952	33.8134	12.143	15.6687	56.6452	53.9221	58.2871	12.8553	16.2758	24.4205	40.6265	51.0477	61.3988	586	118	163	436	522	502	223	167	347	697	427	652
SF45436_a44620	1515	256175	257689	+	Nitrogenase (molybdenum-iron) alpha chain (EC 1.18.6.1)	-1.44472	0.391152	0.466554	-0.785193	0.641173	0.787544	0.416197	0.803836	0.966935	0	0	0	0	0.140528	0	0.0784228	0	0	0	0	0.128108	0	0	0	0	1	0	1	0	0	0	0	1
SF45436_a42470	717	55140	55856	-	transposase	-1.44472	0.527649	0.600581	-2.95599	0.153028	NA	-0.641278	0.769322	NA	0	0	0	0	0.296931	0	0.33141	0.280146	0.404588	0	0.343643	0.270689	0	0	0	0	1	0	2	1	2	0	1	1
SF45436_c23850	1023	2330564	2331586	-	transposase	-1.44462	0.783897	0.83021	0.17668	0.973244	NA	1.37769	0.793688	NA	0	0	0	0	0.208113	0	0	0	0	0	0	0	0	0	0	0	1	0	0	0	0	0	0	0
SF45436_a46220	459	404940	405398	-	N-3-oxooctanoyl-L-homoserine lactone quorum-sensing transcriptional activator	-1.44373	6.10851e-06	2.46737e-05	-0.485266	0.129156	0.338103	-0.131149	0.678436	0.94557	52.3369	125.683	101.865	190.178	273.661	294.045	147.284	154.915	88.1646	196.031	300.609	334.468	202	272	236	326	590	564	569	354	279	749	560	791
SF45436_c34030	324	3370076	3370399	-	MISCELLANEOUS%3B Unknown	-1.44369	7.80431e-11	6.25265e-10	0.395166	0.0888038	0.283432	0.486628	0.0232945	0.376653	49.1846	61.5323	45.2492	139.668	134.705	148.456	36.3032	46.4965	36.2612	90.0982	121.675	91.6509	134	94	74	169	205	201	99	75	81	243	160	153
SF45436_c26190	843	2560527	2561369	+	Alternative cytochrome c oxidase polypeptide CoxM (EC 1.9.3.1)	-1.44287	1.03169e-05	4.00759e-05	0.232702	0.47751	0.662369	0.355016	0.277209	0.788498	116.667	311.468	348.058	674.02	722.797	711.378	209.856	248.758	201.48	449.458	529.318	669.74	827	1238	1481	2122	2862	2506	1489	1044	1171	3154	1811	2909
SF45436_c03550	1437	369779	371215	-	glutamine synthetase family protein	-1.44012	1.13516e-07	5.88277e-07	-0.528485	0.0517023	0.222333	0.0526008	0.8461	0.96983	105.848	199.397	222.383	416.276	502.247	511.91	262.425	259.293	238.713	333.307	501.871	544.435	1279	1351	1613	2234	3390	3074	3174	1855	2365	3987	2927	4031
SF45436_c25450	513	2487077	2487589	-	Alcohol dehydrogenase (EC 1.1.1.1)	-1.43984	2.34796e-11	2.01925e-10	-0.259101	0.231675	0.45308	0.371119	0.0813681	0.581926	77.6599	138.086	111.997	330.923	273.076	281.285	142.897	122.163	124.97	183.592	246.392	255.374	335	334	290	634	658	603	617	312	442	784	513	675
SF45436_b53370	144	714589	714732	-	hypothetical protein	-1.43918	3.23809e-06	1.36559e-05	-0.621682	0.0452856	0.209769	0.477923	0.110632	0.618734	63.5913	66.2781	66.0394	232.435	158.196	141.255	108.085	99.0376	93.6748	91.7667	184.794	109.172	77	45	48	125	107	85	131	71	93	110	108	81
SF45436_c41200	1170	4093159	4094328	-	Aspartate aminotransferase (EC 2.6.1.1)	-1.43722	1.33953e-16	2.09696e-15	0.207748	0.2416	0.461453	0.331159	0.0515566	0.513653	46.4515	36.9798	40.4703	110.768	118.277	107.584	39.502	34.5076	33.4719	73.6187	85.5	108.986	457	204	239	484	650	526	389	201	270	717	406	657
SF45436_e67660	831	19802	20632	-	small molecule metabolism%3B degradation	-1.43583	7.26051e-10	5.06967e-09	-0.411508	0.0776033	0.267278	0.120098	0.605789	0.93051	315.556	586.757	557.878	1391.03	1249.21	1307.67	636.087	627.733	677.051	958.012	1415.2	1260.03	2205	2299	2340	4317	4876	4541	4449	2597	3879	6627	4773	5395
SF45436_e67670	1092	20787	21878	-	hypothetical protein	-1.43552	1.60264e-09	1.07912e-08	-0.575164	0.0156562	0.131958	-0.0698937	0.76849	0.960183	196.355	403.981	347.614	733.168	917.69	910.97	462.839	461.511	486.804	665.011	1048.29	976.464	1803	2080	1916	2990	4707	4157	4254	2509	3665	6045	4646	5494
SF45436_b61060	240	1515934	1516173	-	hypothetical protein	-1.43502	3.31002e-08	1.86007e-07	-0.627185	0.0158081	0.132144	0.134506	0.603192	0.928765	486.597	546.132	625.723	1580.93	1530.21	1371	912.862	780.863	866.039	1007.6	1546.11	1531.65	982	618	758	1417	1725	1375	1844	933	1433	2013	1506	1894
SF45436_c17600	918	1708223	1709140	-	FIG00984960: hypothetical protein	-1.43479	3.20363e-11	2.71729e-10	0.891937	6.83285e-05	0.00529228	0.554597	0.00927244	0.254493	33.8117	48.0553	48.1267	112.007	115.494	122.258	22.1314	21.4431	26.0702	69.2258	88.0354	81.397	261	208	223	384	498	469	171	98	165	529	328	385
SF45436_c11090	327	1099445	1099771	-	FIG00986609: hypothetical protein	-1.4347	1.45361e-07	7.3921e-07	-0.351676	0.197804	0.415246	0.289217	0.287977	0.792217	337.497	623.298	671.905	1375.68	1532.61	1500.21	795.704	681.835	603.245	924.311	1377.38	1307.55	928	961	1109	1680	2354	2050	2190	1110	1360	2516	1828	2203
SF45436_c19160	345	1855628	1855972	+	hypothetical protein	-1.42952	0.0334407	0.057257	-2.68058	5.91592e-05	0.00474771	-0.685089	0.301096	0.802701	22.406	16.5984	22.9702	59.7622	56.7732	50.635	33.0603	19.7954	344.744	95.4084	95.7	77.6337	65	27	40	77	92	73	96	34	820	274	134	138
SF45436_c01630	297	157002	157298	-	hypothetical protein	-1.42718	0.00367001	0.008202	0.28517	0.57199	0.733826	0.596602	0.21522	NA	27.2284	7.85519	15.3425	45.0784	46.5941	46.7324	15.2014	5.4105	20.9998	20.6286	28.2065	43.1298	68	11	23	50	65	58	38	8	43	51	34	66
SF45436_c34420	1071	3412988	3414058	+	Glycerol-3-phosphate ABC transporter2C ATP-binding protein UgpC (TC 3.A.1.1.3)	-1.4246	9.51763e-07	4.36615e-06	-0.449844	0.122888	0.331266	-0.00859581	0.97606	0.996978	29.4256	30.2986	25.3428	88.7552	70.9665	68.8189	37.7177	34.6966	43.7437	73.3573	80.06	76.4739	265	153	137	355	357	308	340	185	323	654	348	422
SF45436_b65090	1593	1931690	1933282	-	Gamma-glutamyltranspeptidase (EC 2.3.2.2)	-1.42428	1.87768e-10	1.43983e-09	0.349124	0.124985	0.333543	0.416888	0.0585553	0.525087	33.2957	20.5034	22.8837	60.8482	77.1142	68.9515	17.7507	17.9051	24.857	51.0538	44.7001	59.2121	446	154	184	362	577	459	238	142	273	677	289	486
SF45436_c00850	498	85630	86127	+	Peptide methionine sulfoxide reductase MsrB (EC 1.8.4.12)	-1.42181	2.73135e-09	1.78259e-08	0.493134	0.0444247	0.207776	0.605511	0.0101597	0.268359	66.6261	66.012	41.7719	167.219	145.353	156.171	42.9436	40.7377	40.4844	76.7101	102.416	129.779	279	155	105	311	340	325	180	101	139	318	207	333
SF45436_c08670	261	866215	866475	-	Molybdenum cofactor biosynthesis protein MoaD	-1.4207	2.09199e-05	7.71189e-05	-0.0893576	0.78978	0.880317	0.456539	0.169158	0.686372	99.3312	213.715	207.986	493.468	427.43	469.436	179.354	170.081	202.841	251.308	349.291	413.451	218	263	274	481	524	512	394	221	365	546	370	556
SF45436_c14470	1371	1410361	1411731	+	N-acetylglucosamine-1-phosphate uridyltransferase (EC 2.7.7.23) / Glucosamine-1-phosphate N-acetyltransferase (EC 2.3.1.157)	-1.41987	1.4691e-10	1.14069e-09	-0.27838	0.209556	0.428044	0.372677	0.09157	0.595364	100.968	179.913	159.101	394.129	380.299	401.281	186.059	182.258	164.617	243.767	331.577	333.1	1164	1163	1101	2018	2449	2299	2147	1244	1556	2782	1845	2353
SF45436_c34070	276	3371544	3371819	-	MISCELLANEOUS%3B Unknown	-1.41801	0.000256849	0.000762356	0.505054	0.195302	0.411939	0.405976	0.29366	0.796306	78.4209	343.494	190.94	547.173	561.561	523.69	134.308	147.01	149.249	364.31	547.24	321.364	182	447	266	564	728	604	312	202	284	837	613	457
SF45436_b57670	537	1183222	1183758	+	FIG01075918: hypothetical protein	-1.41696	9.53435e-09	5.7579e-08	-0.0890259	0.720904	0.838506	0.0357742	0.88274	0.979734	49.3856	69.5118	70.0977	149.091	150.259	203.206	51.1085	73.6879	75.8987	139.146	139.484	211.794	223	176	190	299	379	456	231	197	281	622	304	586
SF45436_c34910	684	3462542	3463225	+	DNA-binding response regulator	-1.41685	8.84621e-07	4.06914e-06	-0.0643458	0.823541	0.902483	0.324997	0.25868	0.77499	164.824	427.591	349.024	784.506	828.253	898.083	358.516	320.386	304.297	507.395	726.928	770.662	948	1379	1205	2004	2661	2567	2064	1091	1435	2889	2018	2716
SF45436_c21170	822	2046428	2047249	+	FIG01075181: hypothetical protein	-1.41679	3.47627e-13	3.80318e-12	-0.3976	0.0421699	0.203251	0.0128934	0.946226	0.991501	53.5303	75.083	63.3882	146.261	162.394	202.039	88.313	94.0791	69.8757	158.567	179.248	168.82	370	291	263	449	627	694	611	385	396	1085	598	715
SF45436_b54830	705	865544	866248	+	Transcriptional regulator YbiH2C TetR family	-1.4163	5.01694e-06	2.04961e-05	0.366119	0.241626	0.461453	0.695529	0.0243687	0.376783	41.4969	103.187	75.594	114.702	250.345	220.294	62.0175	52.9942	55.1376	125.413	121.973	114.248	246	343	269	302	829	649	368	186	268	736	349	415
SF45436_c21850	1380	2118081	2119460	+	PROTEIN ERFK/SRFK	-1.41579	1.13572e-11	1.01128e-10	-0.183653	0.379822	0.584099	0.352507	0.0894007	0.594592	72.5609	126.178	105.232	232.646	283.249	293.405	118.38	115.279	110.886	159.652	238.893	235.995	842	821	733	1199	1836	1692	1375	792	1055	1834	1338	1678
SF45436_c12430	813	1213769	1214581	+	Ferredoxin--NADP(+) reductase (EC 1.18.1.2)	-1.41336	1.54294e-05	5.82373e-05	-0.112859	0.730079	0.844023	0.637324	0.0511648	0.512776	231.412	717.924	670.385	1306.55	1445.78	1559.73	600.483	597.654	552.527	691.824	1085.88	995.01	1582	2752	2751	3967	5521	5299	4109	2419	3097	4682	3583	4168
SF45436_c31830	927	3142601	3143527	-	N-formylglutamate deformylase (EC 3.5.1.68)	-1.4129	2.70106e-08	1.53565e-07	-0.320046	0.208473	0.427272	0.302084	0.23297	0.753844	111.098	164.273	186.364	395.727	432.918	399.353	204.042	211.266	160.535	272.271	324.801	399.265	866	718	872	1370	1885	1547	1592	975	1026	2101	1222	1907
SF45436_c33540	810	3325512	3326321	-	FIG01075447: hypothetical protein	-1.41044	0.00164183	0.00398947	1.03606	0.0240294	0.158929	0.313303	0.479962	0.881046	30.8321	18.3288	7.82689	44.297	38.9001	69.4272	6.74727	8.18339	13.0719	41.6751	52.016	29.2324	210	70	32	134	148	235	46	33	73	281	171	122
SF45436_e67520	432	6250	6681	+	Death on curing protein2C Doc toxin	-1.40893	0.000107762	0.000347673	-0.105429	0.772239	0.868432	0.423242	0.24391	0.761532	136.267	361.339	374.682	879.536	734.306	699.627	251.097	217.139	468.71	506.664	592.024	626.73	495	736	817	1419	1490	1263	913	467	1396	1822	1038	1395
SF45436_b48880	1746	261986	263731	+	Gamma-glutamyltranspeptidase (EC 2.3.2.2)	-1.40843	2.9663e-17	5.08916e-16	-0.209094	0.212077	0.431125	0.092397	0.574895	0.920414	55.9202	67.9028	59.6851	150.139	158.272	178.038	65.5296	67.6452	78.6698	125.085	182.748	149.176	821	559	526	979	1298	1299	963	588	947	1818	1295	1342
SF45436_b60250	360	1440581	1440940	+	hypothetical protein	-1.40744	8.50242e-07	3.92428e-06	-0.0712163	0.803505	0.889363	0.103737	0.716082	0.950724	280.132	677.51	645.535	1269.66	1438.84	1538.85	567.321	611.522	503.628	978.4	1417.44	1558.07	848	1150	1173	1707	2433	2315	1719	1096	1250	2932	2071	2890
SF45436_b47540	1860	116114	117973	+	Methyl-accepting chemotaxis protein	-1.40405	4.63697e-07	2.22169e-06	0.184274	0.511739	0.687791	0.521829	0.0591169	0.525571	32.0328	23.9457	17.2555	61.7588	60.8938	71.7907	18.9075	20.7344	25.0319	36.0393	44.6419	54.8862	501	210	162	429	532	558	296	192	321	558	337	526
SF45436_b59220	1281	1332255	1333535	-	Mlr6856 protein	-1.40253	8.59456e-09	5.23221e-08	-0.143498	0.558579	0.723779	0.176813	0.461955	0.874683	39.9198	30.7953	26.6013	77.3406	86.2567	94.5253	34.9661	30.4198	42.3472	58.8933	70.9747	98.7845	430	186	172	370	519	506	377	194	374	628	369	652
SF45436_b64190	1026	1837928	1838953	-	Ribose ABC transporter2C periplasmic ribose-binding protein RbsB (TC 3.A.1.2.1)	-1.40174	6.0948e-13	6.45992e-12	-0.40246	0.0389401	0.196753	-0.221684	0.252986	0.76932	178.502	294.363	278.64	724.742	625.418	633.241	321.344	335.362	335.469	636.015	876.059	801.307	1540	1424	1443	2777	3014	2715	2775	1713	2373	5432	3648	4236
SF45436_c24300	1698	2378191	2379888	+	Adenine deaminase (EC 3.5.4.2)	-1.4012	3.13936e-19	6.54258e-18	-0.363193	0.0207699	0.148738	0.233876	0.128549	0.641186	44.1938	50.2121	55.6551	130.887	122.499	142.2	65.2129	61.6317	65.6888	91.4071	117.827	127.675	631	402	477	830	977	1009	932	521	769	1292	812	1117
SF45436_b62660	1686	1686542	1688227	-	Dihydroxy-acid dehydratase (EC 4.2.1.9)	-1.40049	4.80672e-06	1.97322e-05	-0.154999	0.614577	0.765148	0.138399	0.647863	0.936869	30.26	18.995	11.8683	49.8686	52.9092	59.4707	21.8454	20.1342	26.4109	46.2426	48.3723	52.8379	429	151	101	314	419	419	310	169	307	649	331	459
SF45436_c20280	1119	1958664	1959782	+	RND efflux system2C membrane fusion protein CmeA	-1.40028	1.25136e-08	7.4708e-08	0.0917296	0.710436	0.832403	0.240232	0.32606	0.813268	64.0851	83.0165	109.771	218.95	221.271	236.736	85.6838	93.7011	61.4399	134.087	217.987	221.662	603	438	620	915	1163	1107	807	522	474	1249	990	1278
SF45436_c17000	1080	1646793	1647872	+	GTP-binding protein	-1.39969	7.87737e-12	7.22251e-11	-0.494389	0.0162169	0.133031	0.182228	0.360209	0.836557	29.8411	24.1547	28.8005	75.619	71.9521	71.5691	38.2834	32.9195	45.528	52.3905	76.4271	65.0542	271	123	157	305	365	323	348	177	339	471	335	362
SF45436_c22700	1464	2208649	2210112	-	NADH-ubiquinone oxidoreductase chain L (EC 1.6.5.3)	-1.39719	8.61011e-08	4.53115e-07	0.245289	0.356131	0.56253	0.27946	0.275232	0.788035	24.4509	13.4729	12.3147	42.067	51.0435	40.5375	13.0659	13.7203	16.0501	30.0327	35.5114	44.8091	301	93	91	230	351	248	161	100	162	366	211	338
SF45436_b53880	1047	765326	766372	-	Similar to Glutathione synthetase	-1.39701	0.000171101	0.000529111	0.769189	0.0444909	0.207822	0.383592	0.294885	0.79762	23.7394	8.71048	7.56898	31.201	33.7548	42.055	7.48949	5.5636	10.6671	26.5045	29.6517	25.952	209	43	40	122	166	184	66	29	77	231	126	140
SF45436_c32190	561	3187528	3188088	+	Adenylate cyclase (EC 4.6.1.1) / Guanylate cyclase (EC 4.6.1.2)	-1.39681	2.94613e-06	1.24788e-05	0.380269	0.214197	0.433146	0.355659	0.224773	0.74396	44.305	21.9273	23.6612	73.027	88.4234	78.0611	20.1194	23.2731	26.6304	63.1705	54.0217	69.8842	209	58	67	153	233	183	95	65	103	295	123	202
SF45436_c41770	1947	4147431	4149377	-	5-keto-2-deoxygluconokinase (EC 2.7.1.92) / uncharacterized domain	-1.39424	2.89878e-20	6.91028e-19	-0.127213	0.403895	0.602152	0.39241	0.00850052	0.247019	46.4824	51.5247	44.7725	120.336	120.501	134.216	50.5876	50.242	54.9785	77.6193	102.632	106.063	761	473	440	875	1102	1092	829	487	738	1258	811	1064
SF45436_c30620	567	3014561	3015127	-	Ubiquinol-cytochrome C reductase iron-sulfur subunit (EC 1.10.2.2)	-1.39326	5.54561e-11	4.51761e-10	0.652971	0.00307203	0.0537081	0.685013	0.00105586	0.0831024	40.8998	51.2457	66.7382	129.396	143.059	142.231	31.8505	41.0941	28.1392	76.6974	91.2562	90.7096	195	137	191	274	381	337	152	116	110	362	210	265
SF45436_c03540	1287	368476	369762	-	Oxidoreductase	-1.39277	7.18376e-10	5.02641e-09	-0.5458	0.0158038	0.132144	0.143809	0.523055	0.897659	99.7964	171.386	142.085	357.229	354.667	371.876	184.909	201.957	215.708	250.436	345.944	385.002	1080	1040	923	1717	2144	2000	2003	1294	1914	2683	1807	2553
SF45436_c30490	198	3003664	3003861	+	hypothetical protein	-1.39216	5.27403e-07	2.49525e-06	-0.667532	0.0163814	0.133096	0.56975	0.0350585	0.430352	66.0689	67.4832	51.0304	141.997	177.416	165.578	96.6086	114.635	83.5107	123.165	77.153	124.488	110	63	51	105	165	137	161	113	114	203	62	127
SF45436_c05070	1017	525324	526340	-	Dimethylallyltransferase (EC 2.5.1.1) / Geranyltranstransferase (farnesyldiphosphate synthase) (EC 2.5.1.10) / Geranylgeranyl pyrophosphate synthetase (EC 2.5.1.29)	-1.39146	6.43624e-08	3.45015e-07	-0.512763	0.0463922	0.212101	0.237905	0.354749	0.834694	268.251	464.429	486.432	1006.82	1015.72	1174.16	576.179	583.634	578.753	742.993	904.648	1063.36	2294	2227	2497	3824	4852	4990	4932	2955	4058	6290	3734	5572
SF45436_b53900	834	768271	769104	-	FIG01075304: hypothetical protein	-1.38937	7.16052e-09	4.40259e-08	0.72977	0.0038815	0.0620016	0.697572	0.00302141	0.140347	23.2429	22.6331	18.7666	43.0223	63.3082	63.1253	11.5392	13.969	13.7393	30.3929	39.8835	34.9072	163	89	79	134	248	220	81	58	79	211	135	150
SF45436_b53050	1581	686073	687653	+	FIG01073951: hypothetical protein	-1.38638	5.66713e-06	2.30003e-05	0.683502	0.0281749	0.170148	0.474462	0.116781	0.630687	23.4689	17.7077	14.5362	50.3013	46.9968	48.8897	13.8274	6.60656	14.1283	40.8035	35.0652	29.217	312	132	116	297	349	323	184	52	154	537	225	238
SF45436_c30000	645	2957546	2958190	-	Signal transduction histidine kinase	-1.38633	1.23677e-11	1.09695e-10	-0.548948	0.0073081	0.0886835	0.267548	0.190356	0.7057	609.739	1021.32	834.553	2146.69	2016.11	2279.49	1233.6	1234.46	1137.42	1365.02	1874.49	2113.26	3307	3106	2717	5171	6108	6144	6697	3964	5058	7329	4907	7023
SF45436_c24950	1428	2443272	2444699	-	Aromatic-L-amino-acid decarboxylase (EC 4.1.1.28)	-1.38598	3.91422e-07	1.89951e-06	0.378511	0.171581	0.387425	0.358163	0.185202	0.703108	41.3069	17.6742	19.0071	74.8169	71.4137	59.3228	17.6386	18.9893	23.8694	48.8768	53.6609	57.8991	496	119	137	399	479	354	212	135	235	581	311	426
SF45436_c13830	1986	1349986	1351971	+	TolA protein	-1.38515	5.61463e-05	0.000192948	0.763126	0.0268261	0.166451	0.489908	0.153769	0.677928	43.2941	136.481	132.179	274.237	255.565	284.247	56.0552	63.1117	64.4888	144.145	190.811	244.804	723	1278	1325	2034	2384	2359	937	624	883	2383	1538	2505
SF45436_c21040	540	2031742	2032281	-	Dihydrofolate reductase (EC 1.5.1.3)	-1.3846	8.16644e-10	5.67309e-09	-0.245776	0.277918	0.496971	0.474037	0.0337489	0.420568	77.5208	120.97	106.397	267.766	261.393	264.119	107.37	107.128	145.582	164.846	216.277	190.849	352	308	290	540	663	596	488	288	542	741	474	531
SF45436_b54100	1095	793835	794929	-	Branched-chain amino acid ABC transporter2C amino acid-binding protein (TC 3.A.1.4.1)	-1.38414	1.08415e-09	7.42513e-09	0.326732	0.156474	0.370521	0.307881	0.169209	0.686372	31.4959	43.9675	43.9659	98.7921	96.631	115.171	32.8764	32.4686	29.5388	64.9475	74.9301	111.31	290	227	243	404	497	527	303	177	223	592	333	628
SF45436_c07990	609	804003	804611	-	COG1896: Predicted hydrolases of HD superfamily	-1.38298	8.05118e-14	9.46906e-13	-0.214575	0.249903	0.468903	0.262447	0.149694	0.674813	77.7204	107.264	96.6192	215.444	252.752	263.272	109.056	113.791	102.889	168.46	224.544	218.305	398	308	297	490	723	670	559	345	432	854	555	685
SF45436_c18150	249	1757839	1758087	-	miscellaneous%3B unknown	-1.38231	4.14046e-07	1.99789e-06	-0.144342	0.597199	0.752095	0.475077	0.0817099	0.581926	1729.89	2531.45	3330.61	7233.97	6493	6059.44	2975.04	2829.05	2584.6	3728.88	5049.55	5457.74	3622	2972	4186	6727	7594	6305	6235	3507	4437	7729	5103	7002
SF45436_c15880	1470	1533117	1534586	+	Iron-sulfur cluster assembly protein SufB	-1.38156	2.16787e-08	1.2503e-07	-0.643784	0.00909618	0.0988412	0.303748	0.21801	0.73774	227.169	521.713	442.599	1014.41	969.923	1118.53	647.073	663.948	549.691	730.266	999.143	784.655	2808	3616	3284	5569	6697	6871	8006	4859	5571	8936	5961	5943
SF45436_b52110	1815	589099	590913	+	Transport ATP-binding protein CydCD	-1.38078	1.56189e-06	6.92655e-06	0.327992	0.2551	0.473848	1.03062	0.000333547	0.0425034	45.9971	123.748	109.047	204.033	245.157	275.692	75.5413	88.8675	57.4586	100.539	127.201	127.251	702	1059	999	1383	2090	2091	1154	803	719	1519	937	1190
SF45436_b65340	408	1955382	1955789	-	hypothetical protein	-1.3804	5.04412e-08	2.75038e-07	-0.124532	0.628978	0.776	0.40589	0.0986955	0.607115	44.888	31.1897	32.0485	119.444	84.5336	80.9405	45.1364	36.9237	36.6167	63.5988	73.072	78.4899	154	60	66	182	162	138	155	75	103	216	121	165
SF45436_c31360	600	3087129	3087728	+	FIG00741453: hypothetical protein	-1.37825	2.14411e-06	9.2939e-06	-0.0411284	0.887825	0.941064	0.266611	0.357294	0.836557	91.7697	178.509	183.589	350.327	422.96	404.022	167.523	170.735	127.881	229.05	330.165	420.192	463	505	556	785	1192	1013	846	510	529	1144	804	1299
SF45436_c34410	1071	3411897	3412967	+	Glycerol-3-phosphate ABC transporter2C ATP-binding protein UgpC (TC 3.A.1.1.3)	-1.37805	1.00972e-10	7.99541e-10	-0.409791	0.0558826	0.230393	-0.11646	0.574765	0.920414	31.9796	30.8927	27.3777	84.7549	74.7434	75.5221	34.7224	41.6359	43.8791	78.7413	84.2011	91.8774	288	156	148	339	376	338	313	222	324	702	366	507
SF45436_c14210	1593	1384103	1385695	-	Isocitrate lyase (EC 4.1.3.1)	-1.37577	1.23908e-10	9.70967e-10	0.0348018	0.872516	0.93145	0.42131	0.0448591	0.4821	23.4414	19.7045	21.1426	58.8311	46.6427	61.8911	19.9882	22.8227	20.2134	38.0075	38.8225	48.1251	314	148	170	350	349	412	268	181	222	504	251	395
SF45436_c24030	519	2348163	2348681	+	macromolecule metabolism%3B macromolecule synthesis2C modification%3B rna synthesis2C modification 2C dna transcription	-1.37529	1.31874e-09	8.95059e-09	-0.707974	0.00179724	0.0400381	0.118596	0.599159	0.928765	164.981	307.306	303.858	662.449	616.547	730.356	399.011	410.631	455.536	496.495	683.63	671.629	720	752	796	1284	1503	1584	1743	1061	1630	2145	1440	1796
SF45436_c27080	858	2658403	2659260	-	probable hydrolase	-1.37513	4.3941e-06	1.81923e-05	-1.80198	1.38567e-09	1.31856e-06	-2.38774	3.47699e-16	6.20295e-13	25.3649	38.3146	35.5597	62.7283	106.45	87.019	96.3778	93.4092	154.85	303.408	500.25	539.047	183	155	154	201	429	312	696	399	916	2167	1742	2383
SF45436_c38770	1008	3869946	3870953	+	Murein endopeptidase	-1.37482	0.000180164	0.000553862	0.598625	0.103865	0.302776	0.563045	0.12456	0.636569	56.3945	160.751	185.146	327.003	351.03	363.939	85.6898	96.2478	83.4584	210.229	203.371	291.704	478	764	942	1231	1662	1533	727	483	580	1764	832	1515
SF45436_c34130	489	3378993	3379481	-	Carbon monoxide dehydrogenase small chain (EC 1.2.99.2)	-1.37457	5.96734e-10	4.2497e-09	-0.332889	0.135114	0.344315	0.180791	0.410365	0.858817	99.4681	131.851	146.259	297.335	342.206	336.687	169.834	163.896	140.596	230.435	301.817	330.221	409	304	361	543	786	688	699	399	474	938	599	832
SF45436_b57950	1047	1208066	1209112	-	Epoxide hydrolase (EC 3.3.2.9)	-1.37202	2.06106e-05	7.60197e-05	0.310546	0.341574	0.549571	0.730767	0.0222731	0.367649	34.9843	15.8004	18.544	60.8674	60.3927	59.6541	17.362	15.9234	22.9966	43.83	33.417	31.5132	308	78	98	238	297	261	153	83	166	382	142	170
SF45436_c17700	444	1718791	1719234	-	hypothetical protein	-1.36944	1.1067e-11	9.88028e-11	-0.290493	0.153748	0.368917	0.0816466	0.676148	0.944595	63.7476	65.9199	58.4538	188.16	138.097	160.613	73.8552	84.5985	72.1958	138.259	152.607	169.168	238	138	131	312	288	298	276	187	221	511	275	387
SF45436_c06820	423	694282	694704	+	Universal stress family protein	-1.36834	1.36187e-09	9.22485e-09	-0.347419	0.124864	0.333543	0.117304	0.600206	0.928765	111.333	239.165	189.219	458.303	447.944	481.433	227.229	236.954	219.796	395.325	491.618	393.216	396	477	404	724	890	851	809	499	641	1392	844	857
SF45436_c14810	1041	1443639	1444679	-	Cysteine synthase B (EC 2.5.1.47)	-1.36812	1.07294e-09	7.36119e-09	-0.33482	0.136142	0.345419	0.216959	0.331408	0.81888	95.2763	173.176	153.204	314.065	367.717	404.584	183.637	182.534	164.691	236.454	366.629	332.423	834	850	805	1221	1798	1760	1609	946	1182	2049	1549	1783
SF45436_c14260	246	1388337	1388582	-	membrane protein	-1.36708	1.2589e-06	5.67926e-06	1.61155	4.20638e-07	0.000112075	0.907681	0.001088	0.0835744	49.7934	41.3834	51.5429	130.617	114.239	124.515	13.5232	13.0644	20.0469	74.2273	64.1019	57.5941	103	48	64	120	132	128	28	16	34	152	64	73
SF45436_b63880	1665	1806067	1807731	-	Oligopeptide ABC transporter2C periplasmic oligopeptide-binding protein OppA (TC 3.A.1.5.1)	-1.36587	0.015336	0.0290068	-2.08368	0.000211333	0.0113523	0.130038	0.816909	0.967579	27.2132	17.4513	17.3725	41.9741	56.1338	61.9455	29.9702	26.782	206.46	41.9917	50.4622	53.854	381	137	146	261	439	431	420	222	2370	582	341	462
SF45436_c07960	522	801967	802488	+	Superoxide dismutase [Cu-Zn] precursor (EC 1.15.1.1)	-1.36464	2.53639e-07	1.26243e-06	-0.153514	0.563543	0.727506	0.420065	0.110055	0.618734	61.2846	138.549	125.247	275.973	247.159	310.359	90.5874	119.288	150.324	210.114	236.007	176.981	269	341	330	538	606	677	398	310	541	913	500	476
SF45436_c00120	1080	8762	9841	+	Heat-inducible transcription repressor HrcA	-1.36233	4.48092e-09	2.83986e-08	0.0894055	0.701339	0.827274	0.543307	0.0188886	0.342685	82.5861	134.913	127.676	298.261	294.314	293.367	113.2	103.966	106.635	156.059	205.555	246.739	750	687	696	1203	1493	1324	1029	559	794	1403	901	1373
SF45436_c01360	1011	132258	133268	-	Dioxygenases related to 2-nitropropane dioxygenase	-1.35666	6.69536e-14	7.9804e-13	0.279239	0.129953	0.338793	0.629728	0.000426094	0.0469218	53.5217	55.8021	46.4431	136.134	127.613	135.392	35.1379	38.7425	54.5174	90.5438	84.8114	82.3562	455	266	237	514	606	572	299	195	380	762	348	429
SF45436_c27100	642	2660502	2661143	-	Demethylmenaquinone methyltransferase	-1.35493	0.00116793	0.00295527	-1.44808	0.000512981	0.0185705	-2.53005	1.10044e-09	9.81593e-07	32.417	142.384	118.501	206.455	271.928	269.867	207.641	239.974	350.638	1283.64	1485.26	1553.58	175	431	384	495	820	724	1122	767	1552	6860	3870	5139
SF45436_c08010	705	805541	806245	-	FIG00985792: hypothetical protein	-1.35484	7.11379e-05	0.000239976	-0.205652	0.54668	0.714711	0.269814	0.42848	0.861595	187.242	569.484	533.092	1033.08	1177.14	1086.53	464.457	507.718	514.344	661.146	908.329	1165.33	1110	1893	1897	2720	3898	3201	2756	1782	2500	3880	2599	4233
SF45436_b58020	933	1215410	1216342	+	Transcriptional regulator2C LysR family	-1.35332	2.90694e-07	1.43634e-06	0.407975	0.129593	0.338207	0.642527	0.0137545	0.301696	41.1709	19.7769	24.8444	68.0176	71.4228	81.8193	19.1014	18.7302	27.3611	40.3012	43.5741	58.038	323	87	117	237	313	319	150	87	176	313	165	279
SF45436_c01460	561	143744	144304	-	GcrA cell cycle regulator	-1.35153	8.75119e-05	0.00028862	-0.249579	0.468977	0.655601	0.195573	0.569913	0.916778	249.083	615.477	697.828	1276.78	1369.24	1338.56	657.165	624.436	574.75	912.225	1244.7	1322.96	1175	1628	1976	2675	3608	3138	3103	1744	2223	4260	2834	3824
SF45436_c21440	1332	2075314	2076645	-	Cell division protein FtsA	-1.35132	3.20952e-09	2.07474e-08	-0.398222	0.0811618	0.272627	0.422753	0.0636252	0.536387	174.725	341.541	320.083	695.145	680.575	756.533	347.334	351.966	402.031	440.21	533.479	617.223	1957	2145	2152	3458	4258	4211	3894	2334	3692	4881	2884	4236
SF45436_c38110	132	3803522	3803653	-	hypothetical protein	-1.35034	1.48856e-05	5.62788e-05	-0.187311	0.553138	0.719057	0.178512	0.555267	0.909593	114.419	54.6293	84.0501	296.165	201.609	157.722	87.3078	112.606	93.4001	222.06	179.194	174.97	127	34	56	146	125	87	97	74	85	244	96	119
SF45436_c25980	1038	2539653	2540690	-	Putrescine transport ATP-binding protein PotA (TC 3.A.1.11.1)	-1.35033	4.24453e-14	5.15874e-13	-0.0529445	0.769434	0.866914	0.327139	0.062898	0.536387	44.3387	59.4588	60.886	140.59	143.369	134.175	58.833	49.926	61.0642	93.3966	118.686	121.91	387	291	319	545	699	582	514	258	437	807	500	652
SF45436_c24520	1317	2402489	2403805	+	Guanine deaminase (EC 3.5.4.3)	-1.35009	2.92822e-10	2.17187e-09	-0.471373	0.0283887	0.170364	0.119415	0.568574	0.91603	27.3606	23.6729	23.6177	56.1149	66.4401	68.1384	29.9507	34.9264	38.987	52.9051	52.9452	69.8526	303	147	157	276	411	375	332	229	354	580	283	474
SF45436_c23930	1014	2336279	2337292	+	FIG017823: ATPase2C MoxR family	-1.34776	3.50652e-07	1.71638e-06	-0.44964	0.0894751	0.284484	0.343546	0.192665	0.710642	74.5914	148.296	149.077	299.718	315.57	329.69	172.475	158.87	175.656	201.166	257.569	286.341	636	709	763	1135	1503	1397	1472	802	1228	1698	1060	1496
SF45436_c04620	948	482267	483214	+	Patatin	-1.34756	2.97046e-08	1.68038e-07	-0.00375445	0.987735	0.994002	0.598418	0.0133588	0.294224	51.9352	89.9369	99.0591	211.557	192.014	207.749	81.3376	78.8204	80.6315	113.542	123.716	166.65	414	402	474	749	855	823	649	372	527	896	476	814
SF45436_b49210	2139	296484	298622	-	Methylmalonyl-CoA mutase (EC 5.4.99.2)	-1.34524	1.03019e-21	2.8922e-20	-0.504008	0.000345264	0.0150314	0.142678	0.302541	0.804372	51.4281	53.9397	49.8306	130.44	129.989	133.803	72.3195	65.0769	82.4566	114.122	112.886	130.115	925	544	538	1042	1306	1196	1302	693	1216	2032	980	1434
SF45436_b50310	717	408010	408726	-	Gll3595 protein	-1.3437	1.14846e-14	1.49191e-13	0.0282998	0.873783	0.93145	0.129852	0.438273	0.864272	48.7638	36.0878	37.3026	100.085	95.9086	116.814	40.9292	36.6992	42.8864	89.1348	98.6254	98.5309	294	122	135	268	323	350	247	131	212	532	287	364
SF45436_c21430	1773	2073441	2075213	-	Cell division protein FtsZ (EC 3.4.24.-)	-1.34369	1.80117e-09	1.20445e-08	-0.720646	0.00125592	0.03193	0.271612	0.223765	0.74396	350.467	700.747	616.815	1339.73	1321.34	1571.05	903.711	879.591	964.594	1014.37	1227.79	1263.9	5225	5858	5520	8871	11004	11640	13486	7764	11791	14971	8835	11546
SF45436_c30760	1071	3029006	3030076	-	TolA protein	-1.34155	4.16349e-12	3.97845e-11	-0.446229	0.0211935	0.150021	0.431523	0.0254971	0.376963	265.941	427.349	372.373	931.554	810.449	956.762	476.019	463.809	510.975	529.317	740.095	732.301	2395	2158	2013	3726	4077	4282	4291	2473	3773	4719	3217	4041
SF45436_e67510	282	5982	6263	+	Prevent host death protein2C Phd antitoxin	-1.33965	0.000616964	0.0016834	0.615562	0.116008	0.322777	0.230939	0.554763	0.909593	353.398	1807.28	1256.15	2551.37	2957.19	3133.84	600.794	571.254	1056.46	2156.82	2511.1	2696.53	838	2403	1788	2687	3917	3693	1426	802	2054	5063	2874	3918
SF45436_c19860	522	1910713	1911234	+	hypothetical protein	-1.33935	1.00837e-05	3.92373e-05	-0.081279	0.792054	0.881663	0.367983	0.212735	0.732083	27.3389	17.0647	21.2541	49.2442	70.9665	47.2186	17.5257	24.2423	28.62	37.7423	45.7854	46.8479	120	42	56	96	174	103	77	63	103	164	97	126
SF45436_c29980	702	2955966	2956667	+	Two-component cell cycle transcriptional regulator ctrA2C winged helix family	-1.33837	1.09658e-07	5.69584e-07	-0.656286	0.00922075	0.099869	0.188699	0.453867	0.871933	1061.68	1939.63	1949.86	4025.26	4154.27	4337.78	2780.54	2681.35	2339.73	2873.39	3715.53	4394.27	6267	6420	6909	10553	13698	12725	16429	9371	11324	16791	10586	15894
SF45436_c29370	1164	2902371	2903534	+	Catalyzes the cleavage of p-aminobenzoyl-glutamate to p-aminobenzoate and glutamate2C subunit A	-1.33777	1.07406e-11	9.60157e-11	-0.446857	0.0233173	0.156727	0.246961	0.207738	0.725392	113.509	197.149	187.565	402.569	411.532	443.038	246.093	228.82	202.988	300.224	375.091	384.5	1111	1082	1102	1750	2250	2155	2411	1326	1629	2909	1772	2306
SF45436_c24960	1440	2444720	2446159	-	Small Molecule Metabolism	-1.33649	1.37675e-09	9.31636e-09	0.255017	0.256103	0.475182	0.365111	0.0924202	0.595943	32.8693	22.3873	17.0602	60.9911	53.3727	69.7965	18.3166	20.7839	22.0589	44.1315	43.2897	55.5297	398	152	124	328	361	420	222	149	219	529	253	412
SF45436_c35560	1626	3521448	3523073	-	FIG000868: Homolog of E. coli HemY protein	-1.33592	4.4882e-09	2.84183e-08	-0.743876	0.0010909	0.0298945	0.193404	0.395197	0.856045	188.04	375.919	291.816	695.104	631.366	832.554	423.875	455.343	553.062	574.205	666.288	647.783	2571	2882	2395	4221	4822	5657	5801	3686	6200	7772	4397	5427
SF45436_b63230	255	1740507	1740761	-	VapB protein (antitoxin to VapC)	-1.33584	5.20888e-05	0.000180098	0.509555	0.12709	0.336284	0.418196	0.201995	0.720237	61.5607	175.494	165.487	289.817	392.403	327.516	93.6507	100.039	87.5958	182.788	267.649	306.729	132	211	213	276	470	349	201	127	154	388	277	403
SF45436_c01080	621	107958	108578	+	FIG01074187: hypothetical protein	-1.33397	7.54186e-09	4.61201e-08	0.108764	0.643486	0.789076	0.0977467	0.664127	0.939952	41.3649	35.5191	45.6214	97.8789	92.2221	119.073	37.1164	37.8441	38.7721	79.3135	99.5883	110.637	216	104	143	227	269	309	194	117	166	410	251	354
SF45436_c26260	183	2566813	2566995	-	hypothetical protein	-1.33362	4.21011e-06	1.74838e-05	0.32651	0.262036	0.480959	0.667068	0.021048	0.356485	285.937	677.993	597.602	975.954	1362.32	1587.5	494.07	397.339	350.327	659.079	801.11	1013.9	440	585	552	667	1171	1214	761	362	442	1004	595	956
SF45436_c21460	873	2077559	2078431	-	D-alanine--D-alanine ligase (EC 6.3.2.4)	-1.33345	6.13132e-11	4.95907e-10	-0.688829	0.000728663	0.023003	0.0951141	0.639695	0.934343	247.52	300.522	268.923	636.442	666.012	755.46	467.621	471.216	377.648	503.091	640.957	783.229	1817	1237	1185	2075	2731	2756	3436	2048	2273	3656	2271	3523
SF45436_b49150	1395	290607	292001	+	Selenium-binding protein 1	-1.33228	3.78221e-08	2.10626e-07	0.328181	0.179107	0.396308	0.49617	0.0392598	0.457443	40.8348	40.2895	65.0452	115.36	131.25	120.938	42.4141	43.0528	30.8805	75.1787	89.3722	96.2769	479	265	458	601	860	705	498	299	297	873	506	692
SF45436_b48870	663	261253	261915	+	FIG01076015: hypothetical protein	-1.33092	3.37987e-10	2.47979e-09	-0.355288	0.094564	0.289913	0.137897	0.510785	0.894589	77.8477	120.28	117.437	242.322	269.737	279.005	144.078	145.726	112.667	202.574	237.473	279.563	434	376	393	600	840	773	804	481	515	1118	639	955
SF45436_b61360	2646	1544973	1547618	-	Signal transduction response regulator / Disease resistance domain-containing protein	-1.33035	3.52179e-06	1.47607e-05	-0.864317	0.00256856	0.0485563	0.351018	0.218641	0.73774	30.5625	22.1228	21.489	58.7951	59.9433	68.1007	33.0928	28.4673	73.6188	39.6805	52.4257	54.4991	680	276	287	581	745	753	737	375	1343	874	563	743
SF45436_b49820	777	361781	362557	-	Hydroxypyruvate isomerase (EC 5.3.1.22)	-1.33034	1.28971e-07	6.62804e-07	-0.00930514	0.970906	0.987786	0.20616	0.403705	0.858817	41.9372	24.2935	28.3026	77.1937	74.8025	87.7749	28.747	30.2461	36.9613	53.1854	63.1042	91.9215	274	89	111	224	273	285	188	117	198	344	199	368
SF45436_e68920	456	147885	148340	+	4-carboxymuconolactone decarboxylase domain/alkylhydroperoxidase AhpD family core domain protein	-1.32986	6.36219e-06	2.56374e-05	0.0574297	0.849001	0.916861	0.308267	0.279845	0.789787	23.211	29.3019	17.3788	48.1508	68.632	58.2512	21.8862	21.5842	23.538	44.2588	46.4686	51.0748	89	63	40	82	147	111	84	49	74	168	86	120
SF45436_c40090	444	3998146	3998589	-	hypothetical protein	-1.32975	5.94112e-08	3.19841e-07	0.520876	0.0393565	0.197256	0.563632	0.0194882	0.347669	54.6408	60.1877	41.9439	137.501	141.933	114.8	42.547	40.7159	26.1342	74.9466	113.207	79.9942	204	126	94	228	296	213	159	90	80	277	204	183
SF45436_b52220	423	601094	601516	-	FIG00984441: hypothetical protein	-1.32771	9.21128e-08	4.83628e-07	-0.150255	0.550217	0.717361	-0.267079	0.267091	0.779427	48.3568	49.6381	45.8997	113.31	123.311	124.46	38.48	47.9607	73.3797	118.995	158.436	158.296	172	99	98	179	245	220	137	101	214	419	272	345
SF45436_c23980	978	2344394	2345371	+	Glutathione S-transferase2C omega (EC 2.5.1.18)	-1.32742	3.8781e-05	0.000137014	0.302701	0.35858	0.565593	0.522847	0.0994122	0.607115	22.8606	11.7105	7.90042	38.878	33.7417	35.7241	14.0921	8.6261	12.0129	25.3037	24.4376	25.6001	188	54	39	142	155	146	116	42	81	206	97	129
SF45436_c05050	1779	523337	525115	-	FIG140336: TPR domain protein	-1.32559	6.26229e-06	2.52649e-05	-0.212697	0.46862	0.65536	0.179979	0.539518	0.902955	336.049	802.223	698.481	1454.72	1497	1650.9	695.833	718.552	713.729	1029.79	1401.76	1631.44	5027	6729	6272	9665	12509	12273	10419	6364	8754	15250	10121	14954
SF45436_c14770	468	1440881	1441348	-	FIG00985324: hypothetical protein	-1.32363	0.0600531	0.0944665	-3.73445	1.11139e-07	4.76156e-05	-1.6618	0.0181478	0.335565	176.861	396.989	345.86	667.125	943.945	690.295	1279.75	629.634	10328.9	3120.33	2810.87	1350.71	696	876	817	1166	2075	1350	5041	1467	33327	12156	5339	3257
SF45436_b60310	273	1443541	1443813	-	hypothetical protein	-1.32354	0.000217939	0.000655457	0.590942	0.100691	0.297357	0.491984	0.168083	0.686372	88.8663	353.483	280.849	567.898	625.441	610.966	187.138	163.341	128.043	333.11	466.61	484.144	204	455	387	579	802	697	430	222	241	757	517	681
SF45436_c40630	1032	4047917	4048948	-	Hydroxypyruvate reductase (EC 1.1.1.81)	-1.32158	6.26234e-12	5.82029e-11	-0.111477	0.563885	0.727506	0.356003	0.0619487	0.534594	75.5951	99.0576	97.9072	233.257	210.011	236.752	100.505	99.07	94.3073	162.27	204.371	165.122	656	482	510	899	1018	1021	873	509	671	1394	856	878
SF45436_c31610	3159	3116046	3119204	+	RND efflux system2C inner membrane transporter CmeB	-1.3205	4.78107e-08	2.62733e-07	0.209736	0.389676	0.590856	0.215296	0.36923	0.840955	26.2017	12.3535	18.9401	49.2472	46.4348	48.5574	15.9843	14.6245	19.2842	39.3972	40.5583	44.2972	696	184	302	581	689	641	425	230	420	1036	520	721
SF45436_c30290	378	2986490	2986867	-	MISCELLANEOUS%3B Unknown	-1.3197	0.00034016	0.000982171	0.337796	0.362092	0.569515	0.619192	0.0915251	0.595364	61.9789	124	139.416	260.682	305.268	243.734	97.4373	101.495	57.9412	111.232	200.764	216.163	197	221	266	368	542	385	310	191	151	350	308	421
SF45436_c05630	1053	580890	581942	+	DnaJ-class molecular chaperone CbpA	-1.31957	1.6529e-07	8.35552e-07	-0.0628828	0.803178	0.889363	0.454986	0.0707431	0.548721	199.336	392.759	341.486	829.997	721.796	776.766	356.319	327.336	290.779	407.51	570	721.595	1765	1950	1815	3264	3570	3418	3158	1716	2111	3572	2436	3915
SF45436_c03810	1044	402073	403116	-	Ferric iron ABC transporter2C iron-binding protein	-1.31751	1.60798e-08	9.47497e-08	-0.671898	0.00396224	0.0628393	0.134195	0.564844	0.913166	947.405	1891.54	1647.95	3421.71	3794.67	3964.53	2390.44	2319.76	2436.87	2710.31	3994.66	3483.48	8317	9311	8684	13341	18608	17296	21005	12057	17540	23554	16926	18738
SF45436_c33090	1359	3277717	3279075	-	Homogentisate 12C2-dioxygenase (EC 1.13.11.5)	-1.31712	9.64504e-06	3.766e-05	-0.177513	0.55216	0.718207	0.2783	0.346622	0.831148	35.6159	38.8598	37.9034	71.1283	100.888	107.765	43.5377	41.5328	41.9446	50.0325	62.5498	118.393	407	249	260	361	644	612	498	281	393	566	345	829
SF45436_c31730	1266	3130337	3131602	+	probable periplasmic protein Cj0610c {imported} - Campylobacter jejuni (strain NCTC 11168)	-1.31142	8.69464e-07	4.00484e-06	-0.166424	0.532851	0.70521	0.416273	0.117782	0.632414	107.933	208.907	187.32	402.706	410.496	436.83	186.381	179.604	199.236	242.16	336.307	358.581	1149	1247	1197	1904	2441	2311	1986	1132	1739	2552	1728	2339
SF45436_b50360	1242	410736	411977	+	Sulfide dehydrogenase [flavocytochrome C] flavoprotein chain precursor (EC 1.8.2.-)	-1.31092	3.11337e-10	2.29666e-09	-0.0500056	0.812377	0.894273	0.170913	0.402451	0.858817	31.3109	24.7609	31.9031	64.4621	81.08	73.0238	29.8461	29.2726	32.1154	56.0998	58.3246	80.009	327	145	200	299	473	379	312	181	275	580	294	512
SF45436_b58560	372	1270617	1270988	-	FIG01075229: hypothetical protein	-1.31002	4.34957e-06	1.80189e-05	0.154504	0.589806	0.746901	0.26047	0.358267	0.836557	94.6277	219.502	204.509	351.982	449.263	479.891	164.482	180.886	119.311	303.557	345.081	421.559	296	385	384	489	785	746	515	335	306	940	521	808
SF45436_c08980	1629	898762	900390	-	Heat shock protein 60 family chaperone GroEL	-1.30839	1.51087e-08	8.91819e-08	-0.514782	0.0259993	0.163842	-0.044238	0.847731	0.969898	91.6934	164.178	118.701	335.488	284.389	306.877	166.656	161.407	206.482	284.288	404.603	267	1256	1261	976	2041	2176	2089	2285	1309	2319	3855	2675	2241
SF45436_b58300	1902	1243873	1245774	-	Sulfate adenylyltransferase subunit 1 (EC 2.7.7.4) / Adenylylsulfate kinase (EC 2.7.1.25)	-1.30835	4.01741e-08	2.22629e-07	0.330204	0.172724	0.388591	0.437135	0.0632327	0.536387	28.1991	15.4997	12.8121	42.9382	47.4602	50.8297	15.1793	13.0953	17.0058	32.1486	36.2722	36.0209	451	139	123	305	424	404	243	124	223	509	280	353
SF45436_c36300	768	3594482	3595249	-	Transcriptional regulators of sugar metabolism	-1.30725	6.09482e-10	4.32688e-09	-0.326864	0.122804	0.331266	0.401053	0.0557062	0.51975	82.0699	111.292	105.508	231.506	252.818	253.635	111.076	111.417	151.466	151.572	196.023	212.027	530	403	409	664	912	814	718	426	802	969	611	839
SF45436_c19780	177	1905706	1905882	-	hypothetical protein	-1.30501	1.67424e-08	9.83975e-08	-0.279284	0.22846	0.449298	0.379367	0.0985722	0.607115	254.645	549.996	432.054	930.372	1099.38	1012.64	501.421	526.561	467.094	674.634	918.749	748.924	379	459	386	615	914	749	747	464	570	994	660	683
SF45436_c32550	666	3217940	3218605	-	Methionine ABC transporter permease protein	-1.30439	0.000123939	0.000395138	-0.00901191	0.979101	0.98995	0.277531	0.405289	0.858817	29.2846	12.1012	19.0384	43.0194	63.6141	44.1955	18.0178	22.3183	21.3429	37.1576	45.1348	42.547	164	38	64	107	199	123	101	74	98	206	122	146
SF45436_c23950	2814	2338213	2341026	+	FIG003603: membrane protein2C putative	-1.30139	3.44913e-10	2.52243e-09	-0.451754	0.0294632	0.172624	0.444188	0.0315112	0.406286	47.3329	53.8139	67.025	139.878	141.101	133.172	72.7894	67.5974	89.3774	90.333	99.73	114.423	1120	714	952	1470	1865	1566	1724	947	1734	2116	1139	1659
SF45436_c08260	858	828050	828907	+	Transcriptional regulator2C AraC family	-1.29901	1.69072e-07	8.54033e-07	-0.201449	0.419931	0.615031	0.366266	0.135436	0.654202	40.8888	42.0225	43.4105	87.3827	114.886	108.216	54.9741	50.0992	40.0649	67.3462	76.6743	97.2683	295	170	188	280	463	388	397	214	237	481	267	430
SF45436_c22530	1797	2191294	2193090	-	FIG01076375: hypothetical protein	-1.29602	7.62163e-08	4.02968e-07	-0.378299	0.116794	0.323346	0.168737	0.483025	0.881226	85.305	167.241	163.059	333.18	340.141	346.103	176.728	165.096	197.752	231.972	294.107	381.04	1289	1417	1479	2236	2871	2599	2673	1477	2450	3470	2145	3528
SF45436_c12170	642	1189117	1189758	+	Arylesterase	-1.29548	6.42672e-05	0.00021788	-0.675155	0.0372629	0.193506	0.268254	0.407521	0.858817	247.11	641.886	656.073	1429.33	1171.61	1189.43	708.977	797.202	959.511	937.845	1074.61	1134.88	1334	1943	2126	3427	3533	3191	3831	2548	4247	5012	2800	3754
SF45436_c36200	1182	3585198	3586379	-	Acetyl-CoA acetyltransferase (EC 2.3.1.9)	-1.29519	1.15649e-07	5.98413e-07	-0.550814	0.0241959	0.159327	0.0578827	0.812691	0.967579	844.139	1725.43	1406.61	3120.76	3112.62	3522.93	1971.23	2039.92	1812.69	2612.59	3192.88	3567.41	8390	9616	8392	13776	17281	17401	19611	12004	14772	25706	15317	21726
SF45436_c35540	720	3520208	3520927	-	Glutamine amidotransferase class-I	-1.29494	1.77752e-07	8.96547e-07	-0.37376	0.132388	0.341796	0.421281	0.0877409	0.592403	80.604	117.828	140.334	271.113	271.151	287.163	140.593	158.181	139.404	167.182	195.402	257.162	488	400	510	729	917	864	852	567	692	1002	571	954
SF45436_c24570	969	2406556	2407524	-	Uricase (urate oxidase) (EC 1.7.3.3)	-1.29119	3.57974e-11	3.00627e-10	-0.214809	0.272837	0.493479	0.0283778	0.882855	0.979734	58.1734	85.1424	79.5335	161.654	184.996	196.825	94.5335	93.2809	70.0527	145.794	180.28	207.504	474	389	389	585	842	797	771	450	468	1176	709	1036
SF45436_c05180	876	535247	536122	+	Transcriptional regulator2C AraC family	-1.29007	9.38192e-10	6.47114e-09	0.247717	0.244391	0.463123	0.620372	0.00305437	0.140347	51.1808	97.329	92.5004	207.855	194.429	184.394	67.1361	72.4581	62.5879	116.154	136.415	129.389	377	402	409	680	800	675	495	316	378	847	485	584
SF45436_e67460	1035	1152	2186	+	Plasmid replication protein RepB	-1.28957	6.33241e-09	3.92899e-08	-0.514643	0.0205523	0.148738	0.56128	0.0111114	0.269436	70.3203	112.09	107.386	202.571	247.251	256.874	141.654	119.16	152.052	133.479	193.542	152.642	612	547	561	783	1202	1111	1234	614	1085	1150	813	814
SF45436_c11720	1035	1146419	1147453	+	L-serine dehydratase2C beta subunit (EC 4.3.1.17) / L-serine dehydratase2C alpha subunit (EC 4.3.1.17)	-1.28935	4.46979e-12	4.24724e-11	-0.201438	0.280569	0.499431	0.384916	0.0379215	0.449836	124.095	177.254	188.93	390.136	402.555	403.692	199.969	179.129	183.583	256.279	308.287	352.164	1080	865	987	1508	1957	1746	1742	923	1310	2208	1295	1878
SF45436_c05900	1299	605398	606696	-	Mitochondrial processing peptidase-like protein (EC 3.4.24.64)	-1.28931	5.33024e-06	2.17108e-05	-0.426258	0.132441	0.341802	0.000465264	0.998689	0.999267	247.735	567.696	618.604	1137.64	1197.25	1168.69	642.986	673.416	609.881	883.642	1218.68	1400.42	2706	3477	4056	5519	7305	6344	7030	4355	5462	9555	6425	9373
SF45436_e67640	1611	17193	18803	+	Mannonate dehydratase (EC 4.2.1.8)	-1.28874	1.62862e-06	7.20836e-06	-0.67674	0.0118077	0.112519	-0.0716917	0.789587	0.964242	389.031	908.525	832.072	1650.81	1767.29	1783.7	1232.65	1176.51	994.336	1389.15	2121.02	1956.99	5270	6901	6766	9932	13373	12008	16714	9436	11044	18629	13868	16244
SF45436_b60660	486	1475296	1475781	+	hypothetical protein	-1.2866	1.36524e-12	1.38439e-11	-0.525782	0.00379745	0.0616575	0.172212	0.339673	0.825582	241.763	341.701	327.751	728.917	756.976	733.171	448.84	448.433	412.453	519.579	763.51	688.48	988	783	804	1323	1728	1489	1836	1085	1382	2102	1506	1724
SF45436_b57200	150	1141948	1142097	+	hypothetical protein	-1.28638	0.0144807	0.0275656	0.563359	0.309585	0.521798	0.0223091	0.964657	NA	7.13544	33.9344	18.491	32.1319	58.1925	49.4558	12.6731	21.4256	5.8018	36.8402	47.6357	54.3436	9	24	14	18	41	31	16	16	6	46	29	42
SF45436_c01660	837	160049	160885	-	3-ketoacyl-CoA thiolase (EC 2.3.1.16) @ Acetyl-CoA acetyltransferase (EC 2.3.1.9)	-1.28511	6.21988e-14	7.42669e-13	-0.352652	0.0402202	0.199782	0.380676	0.0243911	0.376783	69.621	105.665	83.7919	222.978	182.885	223.292	111.287	113.272	105.015	146.109	181.629	156.056	490	417	354	697	719	781	784	472	606	1018	617	673
SF45436_b57240	723	1145557	1146279	-	Branched-chain amino acid transport ATP-binding protein LivF (TC 3.A.1.4.1)	-1.28447	0.0120072	0.023511	0.54097	0.300541	0.515555	0.825253	0.104062	0.614722	17.9291	7.04033	5.75447	18.1473	28.2688	29.4577	6.73753	7.50118	7.22215	14.7879	8.86056	19.0594	109	24	21	49	96	89	41	27	36	89	26	71
SF45436_c09740	2133	964946	967078	+	putative transmembrane succinoglycan biosynthesis transport protein	-1.28444	1.4459e-08	8.56445e-08	-0.349231	0.123511	0.332089	0.284935	0.207723	0.725392	104.205	142.785	147.59	330.533	328.282	301.792	171.448	155.757	175.101	193.685	273.653	321.381	1869	1436	1589	2633	3289	2690	3078	1654	2575	3439	2369	3532
SF45436_b49980	540	377169	377708	+	Homoprotocatechuate degradative operon repressor	-1.28385	2.39316e-14	3.00539e-13	-0.117364	0.490511	0.673289	0.0418626	0.79855	0.966935	80.1636	87.5853	92.4551	201.816	203.043	227.337	84.9276	101.176	96.1594	183.756	213.539	217.806	364	223	252	407	515	513	386	272	358	826	468	606
SF45436_c11440	1398	1121391	1122788	+	macromolecule metabolism%3B macromolecule degradation%3B degradation of proteins2C peptides2C glycopeptides	-1.28254	1.02025e-14	1.33044e-13	-0.318889	0.0549821	0.229759	0.507165	0.00207594	0.112226	77.7515	107.562	98.7756	225.436	224.778	239.473	111.587	115.806	126.266	140.325	183.824	161.737	914	709	697	1177	1476	1399	1313	806	1217	1633	1043	1165
SF45436_b49650	432	342650	343081	+	hypothetical protein	-1.28155	1.56084e-06	6.92642e-06	0.0302727	0.910568	0.953963	0.33651	0.200947	0.718092	72.1252	56.4592	65.5808	157.436	170.517	145.132	57.7552	82.2988	51.3701	93.4352	143.728	138.824	262	115	143	254	346	262	210	177	153	336	252	309
SF45436_b59150	621	1329268	1329888	+	Uracil-DNA glycosylase2C putative family 6	-1.2814	0.00497585	0.0107457	0.725247	0.119783	0.328128	0.247472	0.582987	0.922302	33.7047	11.2705	11.1661	45.2744	45.9396	47.0127	8.22682	6.14563	19.8532	42.1716	38.8831	35.3165	176	33	35	105	134	122	43	19	85	218	98	113
SF45436_c34670	978	3437969	3438946	+	Tyrosine recombinase XerC	-1.28119	8.06771e-18	1.43864e-16	-0.116773	0.43699	0.628154	0.460827	0.0017183	0.10082	81.9579	87.6118	81.2325	202.33	188.736	218.259	93.6636	93.6548	84.5354	126.764	139.572	176.819	674	404	401	739	867	892	771	456	570	1032	554	891
SF45436_c04000	375	416783	417157	-	miscellaneous%3B hypothetical/partial homology	-1.28036	0.00239928	0.00559777	1.06967	0.0113967	0.110823	0.510134	0.226135	0.746161	107.824	887.95	512.466	1083.92	1185.99	1389.87	237.304	239.967	240.581	815.289	944.173	810.496	340	1570	970	1518	2089	2178	749	448	622	2545	1437	1566
SF45436_c07270	2232	735092	737323	-	Membrane alanine aminopeptidase N (EC 3.4.11.2)	-1.2803	8.65343e-12	7.88089e-11	-0.385903	0.0397284	0.198077	0.322022	0.0851372	0.587429	101.075	164.959	148.411	319.711	334.324	351.556	175.714	184.396	180.916	220.617	285.249	298.865	1897	1736	1672	2665	3505	3279	3301	2049	2784	4099	2584	3437
SF45436_c12050	591	1176758	1177348	-	YceI	-1.27933	0.00448404	0.00981778	0.361267	0.43509	0.627981	0.460191	0.296642	0.800805	15.0919	6.81846	7.37496	21.7475	33.8622	16.6013	5.62893	6.79746	10.7986	13.8222	23.7637	15.4348	75	19	22	48	94	41	28	20	44	68	57	47
SF45436_c07080	2208	713953	716160	-	Multimodular transpeptidase-transglycosylase (EC 2.4.1.129) (EC 3.4.-.-)	-1.27713	4.72838e-07	2.26216e-06	-0.288044	0.256102	0.475182	0.25136	0.320992	0.813268	133.305	225.25	225.664	464.952	474.395	475.895	231.917	238.163	242.924	317.139	399.94	472.025	2475	2345	2515	3834	4920	4391	4310	2618	3698	5829	3584	5370
SF45436_c27300	264	2678665	2678928	-	Msl4750 protein	-1.27673	7.94503e-06	3.15111e-05	-0.420084	0.144085	0.355519	-0.0968185	0.724089	0.950724	45.047	39.3652	39.7737	98.3836	105.643	97.8964	53.1047	55.5422	58.2377	74.6268	140.929	110.275	100	49	53	97	131	108	118	73	106	164	151	150
SF45436_b58260	993	1239316	1240308	-	Carbamoyl-phosphate synthase large chain (EC 6.3.5.5)	-1.27646	1.77105e-06	7.81332e-06	0.472921	0.0867388	0.280698	0.503646	0.05439	0.515213	24.192	13.2423	10.7738	32.8977	41.3792	44.342	11.1273	11.3277	12.8539	26.1312	26.7979	30.8815	202	62	54	122	193	184	93	56	88	216	108	158
SF45436_c20790	375	2009922	2010296	+	Orf21%3B putative lipoprotein	-1.27623	1.15037e-09	7.85488e-09	-0.190592	0.369159	0.57587	0.144254	0.477438	0.880235	54.2293	64.4754	64.4544	129.242	148.746	163.364	73.1873	66.955	67.6876	113.083	159.662	128.872	171	114	122	181	262	256	231	125	175	353	243	249
SF45436_b52440	780	620606	621385	+	putative dioxygenase	-1.2756	4.87294e-08	2.6699e-07	-0.242739	0.302767	0.516713	0.233233	0.308396	0.8083	43.6055	27.7349	28.9557	75.1803	71.2394	98.4821	40.6698	36.8252	42.0258	66.6881	61.9138	79.6243	286	102	114	219	261	321	267	143	226	433	196	320
SF45436_c33590	195	3330573	3330767	+	hypothetical protein	-1.27231	0.000498729	0.0013881	-0.05548	0.880667	0.936034	0.409808	0.253968	0.770543	29.8835	53.2944	91.4391	105.733	146.3	164.444	62.7564	57.6843	58.7618	79.4713	116.246	119.436	49	49	90	77	134	134	103	56	79	129	92	120
SF45436_c38710	855	3861911	3862765	+	NLP/P60 family lipoprotein	-1.27174	1.58067e-09	1.06538e-08	-0.0977639	0.644266	0.789741	0.514161	0.0139719	0.303262	70.9371	88.3088	91.9917	195.735	208.168	201.518	76.2889	93.737	98.5627	115.916	131.121	177.286	510	356	397	625	836	720	549	399	581	825	455	781
SF45436_c34950	2769	3465666	3468434	-	Cell division protein FtsK	-1.26869	3.4355e-10	2.51517e-09	-0.521468	0.00987971	0.102958	0.243829	0.227056	0.747453	159.51	253.068	227.739	495.69	488.077	558.372	307.646	298.287	312.771	354.927	444.822	502.769	3714	3304	3183	5126	6348	6461	7170	4112	5971	8181	4999	7173
SF45436_c40190	693	4006294	4006986	-	Transcriptional regulator2C DeoR family	-1.26867	3.23216e-07	1.59126e-06	-0.262878	0.291073	0.508222	0.146941	0.550551	0.908183	71.5603	86.305	98.0585	215.603	190.166	209.951	101.323	100.577	104.65	141.106	178.483	236.934	417	282	343	558	619	608	591	347	500	814	502	846
SF45436_b55510	1896	947003	948898	-	FIG00984193: hypothetical protein	-1.26584	8.63467e-10	5.97393e-09	0.22472	0.281982	0.500608	0.404923	0.0473035	0.496408	27.8493	30.0908	28.213	65.3879	69.0575	72.5732	20.6164	24.6844	28.4582	44.4155	47.6929	64.3876	444	269	270	463	615	575	329	233	372	701	367	629
SF45436_c24240	957	2372248	2373204	+	L-proline glycine betaine binding ABC transporter protein ProX (TC 3.A.1.12.1)	-1.26506	2.72561e-09	1.78055e-08	-0.539646	0.0111942	0.11014	0.124689	0.556849	0.909593	230.889	375.202	361.664	789.307	799.985	734.66	488.154	485.056	432.407	564.126	792.985	775.12	1858	1693	1747	2821	3596	2938	3932	2311	2853	4494	3080	3822
SF45436_b48360	1278	206168	207445	+	L-fuconate dehydratase (EC 4.2.1.68)	-1.26481	7.26041e-11	5.83064e-10	-0.194463	0.319085	0.53056	0.0330853	0.862645	0.975962	38.4316	55.2629	46.9717	104.341	110.948	121.524	51.1313	53.5954	55.7254	82.5313	107.965	139.261	413	333	303	498	666	649	550	341	491	878	560	917
SF45436_b56860	999	1099516	1100514	-	FIG01075993: hypothetical protein	-1.26285	3.50849e-06	1.4714e-05	-0.54418	0.0457235	0.210349	0.0986039	0.715391	0.950724	34.9987	74.0935	86.466	132.141	158.769	176.542	87.1754	104.152	92.9217	115.441	148.23	173.296	294	349	436	493	745	737	733	518	640	960	601	892
SF45436_c20620	753	1993118	1993870	-	Pyridoxine 5'-phosphate synthase (EC 2.6.99.2)	-1.26225	8.24589e-10	5.72243e-09	-0.537929	0.00890643	0.0970487	0.389216	0.0571314	0.523983	123.662	190.684	200.486	398.27	397.525	436.655	251.979	233.409	260.426	245.846	328.195	367.806	783	677	762	1120	1406	1374	1597	875	1352	1541	1003	1427
SF45436_b58890	495	1305381	1305875	-	MutT-like protein	-1.26167	5.84463e-07	2.7537e-06	0.450609	0.0813942	0.272994	0.0698992	0.7774	0.961999	42.5243	41.9895	65.2389	127.662	117.847	112.641	38.4034	40.5788	30.4741	82.5142	128.92	130.958	177	98	163	236	274	233	160	100	104	340	259	334
SF45436_c25460	456	2487643	2488098	-	Alcohol dehydrogenase (EC 1.1.1.1)	-1.26128	0.000254536	0.000756151	0.233847	0.505498	0.682986	0.54051	0.111723	0.618734	36.251	23.7206	22.5924	53.4357	62.5625	83.4409	27.6183	18.9412	23.8561	37.9361	34.5813	64.6947	139	51	52	91	134	159	106	43	75	144	64	152
SF45436_b64170	990	1835361	1836350	-	Ribose/xylose/arabinose/galactoside ABC-type transport systems2C permease components	-1.26094	0.000489057	0.00136337	-0.144019	0.69219	0.822007	-0.01817	0.959322	0.992722	28.1093	11.7828	13.0078	40.841	47.311	39.8837	16.6815	16.8402	25.4927	37.4954	45.2962	47.0507	234	55	65	151	220	165	139	83	174	309	182	240
SF45436_b52210	1026	599990	601015	-	cAMP-binding proteins - catabolite gene activator and regulatory subunit of cAMP-dependent protein kinases	-1.26003	6.93685e-13	7.28423e-12	-0.486407	0.00572306	0.0762389	0.242343	0.155632	0.677928	29.5571	35.3483	36.6885	81.1648	86.3218	74.6362	48.2885	47.5733	45.8037	57.4896	71.3239	76.6122	255	171	190	311	416	320	417	243	324	491	297	405
SF45436_c24470	2337	2397402	2399738	+	Xanthine dehydrogenase2C molybdenum binding subunit (EC 1.17.1.4)	-1.25863	3.76351e-10	2.74055e-09	-0.575015	0.0042268	0.0648726	0.326656	0.101816	0.60953	47.5289	44.0153	42.8959	113.316	103.307	105.264	54.4993	60.1649	85.7112	70.2692	84.2392	102.316	934	485	506	989	1134	1028	1072	700	1381	1367	799	1232
SF45436_b47950	744	157916	158659	+	Predicted D-glucarate or D-galactorate regulator2C GntR family	-1.25804	8.31427e-11	6.63774e-10	0.113042	0.563571	0.727506	0.429126	0.0250455	0.376783	64.577	92.0767	79.0875	182.469	185.428	193.951	72.3403	76.4043	68.6234	119.324	143.397	155.215	404	323	297	507	648	603	453	283	352	739	433	595
SF45436_c29530	579	2918178	2918756	-	hypothetical protein	-1.2574	0.00144353	0.00355468	0.637401	0.107508	0.309259	0.410782	0.297136	0.801145	53.1974	268.501	157.057	332.973	407.046	402.143	101.574	95.0553	110.475	206.235	341.714	311.742	259	733	459	720	1107	973	495	274	441	994	803	930
SF45436_b61950	903	1607779	1608681	+	amino acid ABC transporter2C periplasmic substrate-binding protein	-1.25638	0.0216012	0.0391984	1.7811	0.00180654	0.0400474	0.612157	0.260158	0.775983	26.0764	5.87182	4.388	42.1071	22.3981	23.5857	2.76304	2.44686	5.46127	18.758	16.6444	22.1381	198	25	20	142	95	89	21	11	34	141	61	103
SF45436_c13480	582	1324290	1324871	+	FIG00984713: hypothetical protein	-1.25456	1.72822e-05	6.44076e-05	0.0273439	0.925515	0.961306	0.288889	0.321104	0.813268	130.367	243.43	266.54	467.44	546.149	511.909	242.725	191.546	192.895	266.683	459.762	523.227	638	668	783	1016	1493	1245	1189	555	774	1292	1086	1569
SF45436_c24220	1089	2370074	2371162	-	FIG00992926: hypothetical protein	-1.25344	1.04636e-06	4.77735e-06	-0.345666	0.178459	0.395712	0.239966	0.348465	0.831256	74.0408	178.592	155.547	310.549	328.44	332.254	186.999	187.031	143.713	232.761	316.304	273.75	678	917	855	1263	1680	1512	1714	1014	1079	2110	1398	1536
SF45436_c34940	663	3464888	3465550	-	Outer membrane lipoprotein carrier protein LolA	-1.2522	1.84295e-09	1.22755e-08	-0.481058	0.0209663	0.149365	0.333061	0.109058	0.618734	271.929	505.433	466.758	927.285	984.539	1048.17	579.717	580.479	574.273	648.127	853.638	848.936	1516	1580	1562	2296	3066	2904	3235	1916	2625	3577	2297	2900
SF45436_a42310	714	40950	41663	-	Chromosome (plasmid) partitioning protein ParA	-1.25198	1.10823e-07	5.74759e-07	-0.762518	0.00121569	0.0314174	-0.0141372	0.951847	0.991501	83.2801	137.235	127.639	272.641	299.669	254.719	188.699	200.021	200.503	236.729	298.155	300.912	500	462	460	727	1005	760	1134	711	987	1407	864	1107
SF45436_c31180	519	3071558	3072076	+	FIG00480696: hypothetical protein	-1.25129	0.000440225	0.00123949	-0.286971	0.420391	0.615164	0.211495	0.551946	0.908453	150.087	400.478	479.072	734.163	883.594	830.872	463.796	374.638	416.41	503.208	823.205	789.051	655	980	1255	1423	2154	1802	2026	968	1490	2174	1734	2110
SF45436_b58910	312	1306815	1307126	+	Miscellaneous%3B Unknown	-1.25016	4.81619e-05	0.000167543	-0.154833	0.615077	0.76537	0.182673	0.551625	0.908453	243.566	574.411	451.481	1019.57	1014	981.753	508.753	448.083	454.195	641.084	991.095	1025.78	639	845	711	1188	1486	1280	1336	696	977	1665	1255	1649
SF45436_c38990	876	3887934	3888809	+	FIG01073969: hypothetical protein	-1.2495	0.00081532	0.00215453	0.580309	0.126702	0.335736	0.636231	0.0858754	0.58773	36.3831	7.74758	15.8314	45.8503	50.5514	48.079	12.8847	11.4649	16.2265	28.3871	33.471	31.2396	268	32	70	150	208	176	95	50	98	207	119	141
SF45436_c16290	939	1579719	1580657	+	YpfJ protein2C zinc metalloprotease superfamily	-1.24938	2.77399e-08	1.57316e-07	-0.333376	0.13854	0.348627	0.0791006	0.724259	0.950724	149.193	269.235	259.727	511.007	517.851	581.308	288.739	294.345	270.318	417.196	541.852	565.717	1178	1192	1231	1792	2284	2281	2282	1376	1750	3261	2065	2737
SF45436_d66750	603	129415	130017	-	Inosine-5'-monophosphate dehydrogenase (EC 1.1.1.205)	-1.24776	4.23677e-08	2.34021e-07	0.393425	0.0945774	0.289913	0.416513	0.0607617	0.531367	33.7247	27.0828	36.141	80.8181	80.1462	69.8461	20.2943	31.6454	22.8512	53.9892	58.0226	61.1542	171	77	110	182	227	176	103	95	95	271	142	190
SF45436_c23940	921	2337296	2338216	+	FIG139612: Possible conserved membrane protein	-1.2455	7.20121e-05	0.000242443	-0.180997	0.564778	0.728079	0.750576	0.0164917	0.321514	55.2654	59.1826	97.876	159.031	177.763	166.031	76.24	73.2797	90.8696	85.696	90.4239	122.857	428	257	455	547	769	639	591	336	577	657	338	583
SF45436_c37070	861	3695303	3696163	+	Shikimate 5-dehydrogenase I alpha (EC 1.1.1.25)	-1.24463	8.73415e-12	7.94375e-11	0.164425	0.374328	0.579591	0.588097	0.00109309	0.0835744	54.1443	59.6118	57.2955	136.215	113.991	154.81	52.0228	55.9902	44.6422	74.7854	89.8571	105.27	392	242	249	438	461	557	377	240	265	536	314	467
SF45436_b52030	288	582220	582507	-	STRUCTURAL ELEMENTS%3B Cell Exterior%3B surface polysaccharides/antigens	-1.24444	1.26977e-05	4.86017e-05	-0.0426249	0.881395	0.936658	0.562731	0.0478029	0.499497	184.58	452.901	383.166	768.896	858.99	784.379	361.795	381.504	305.702	435.058	556.948	642.23	447	615	557	827	1162	944	877	547	607	1043	651	953
SF45436_c24490	921	2400176	2401096	+	Glycine cleavage system transcriptional activator	-1.24417	5.21235e-08	2.83301e-07	0.530705	0.0248013	0.161068	0.462971	0.0387689	0.454029	29.957	19.8043	23.4472	47.971	62.1823	64.4375	15.7382	16.7933	18.5834	33.1306	43.8743	50.365	232	86	109	165	269	248	122	77	118	254	164	239
SF45436_b59750	717	1386726	1387442	+	2-haloalkanoic acid dehalogenase	-1.24368	4.19435e-05	0.000147268	0.597133	0.0552259	0.230058	-0.0281656	0.92459	0.987375	38.1486	21.0019	18.5131	52.6568	59.3862	73.7598	20.216	14.8478	16.5881	52.6097	59.4502	77.6878	230	71	67	141	200	221	122	53	82	314	173	287
SF45436_e67500	1176	4741	5916	-	Mobile element protein	-1.24366	1.82413e-09	1.2174e-08	0.196037	0.347795	0.554889	0.343396	0.0936675	0.598046	62.698	54.1046	46.4971	111.114	137.226	138.982	46.5746	53.2907	43.1681	84.3777	98.0538	123.283	620	300	276	488	758	683	461	312	350	826	468	747
SF45436_c17200	1866	1667055	1668920	-	ATP-binding protein of ABC transporter	-1.2426	3.53568e-08	1.9787e-07	-0.383004	0.0895427	0.28456	0.1686	0.452691	0.87132	62.075	91.1555	90.3529	190.421	195.443	189.8	108.623	103.124	105.48	133.136	176.805	202.509	974	802	851	1327	1713	1480	1706	958	1357	2068	1339	1947
SF45436_c25210	231	2465241	2465471	+	Hemin uptake protein	-1.24196	2.14633e-06	9.2939e-06	-0.965539	0.000223826	0.0116822	0.198792	0.445199	0.867549	219.314	293.804	367.934	609.717	773.258	696.152	625.427	623.464	468.413	466.483	651.711	695.679	426	320	429	526	839	672	1216	717	746	897	611	828
SF45436_d65540	594	13680	14273	-	Mll5901 protein	-1.2413	3.64314e-07	1.7743e-06	-0.148784	0.543455	0.712761	0.523944	0.0308143	0.404211	73.2764	128.896	120.072	242.071	237.989	279.186	113.81	119.707	122.58	137.524	183.757	207.481	366	361	360	537	664	693	569	354	502	680	443	635
SF45436_c40940	666	4071003	4071668	+	DNA-binding response regulator	-1.24119	5.11609e-05	0.000177069	0.551388	0.0734206	0.259997	0.403679	0.186456	0.704359	75.1757	178.971	156.174	368.68	289.62	309.727	92.4083	92.8925	94.0832	204.367	227.894	299.577	421	562	525	917	906	862	518	308	432	1133	616	1028
SF45436_c38900	552	3880776	3881327	-	FIG00983381: hypothetical protein	-1.24004	6.26383e-07	2.94305e-06	-0.646717	0.00934409	0.100217	0.301273	0.223622	0.74396	109.445	176.357	176.225	373.029	383.373	332.509	241.28	261.27	219.407	240.044	312.453	331.912	508	459	491	769	994	767	1121	718	835	1103	700	944
SF45436_b50060	513	384759	385271	-	4-hydroxyphenylacetate 3-monooxygenase2C reductase component (EC 1.6.8.-)	-1.23964	0.0913393	0.13508	0.792848	0.291241	0.508222	0.812923	0.265667	NA	19.2411	2.48059	4.24815	14.0929	19.5054	28.9215	4.16879	3.1324	7.91668	17.3288	4.32266	13.6199	83	6	11	27	47	62	18	8	28	74	9	36
SF45436_c10910	942	1080902	1081843	-	Transcriptional regulator2C LysR family	-1.23809	7.27835e-08	3.87532e-07	-0.203938	0.376107	0.581265	0.252561	0.269611	0.780453	69.183	122.256	145.329	252.7	253.807	285.791	135.585	124.954	126.26	186.828	215.004	263.518	548	543	691	889	1123	1125	1075	586	820	1465	822	1279
SF45436_b57940	636	1207207	1207842	-	conserved hypothetical protein	-1.23663	3.59317e-11	3.01383e-10	0.0189523	0.920179	0.958844	0.305932	0.0953273	0.601813	66.3805	66.695	69.466	157.46	155.992	163.674	61.0866	52.427	85.7498	113.709	150.702	122.676	355	200	223	374	466	435	327	166	376	602	389	402
SF45436_c34690	495	3440165	3440659	-	FIG00794466: hypothetical protein	-1.23589	7.20028e-06	2.87082e-05	-0.483663	0.0792663	0.269751	0.673935	0.0139936	0.303262	82.8864	116.971	130.478	267.225	221.071	288.13	115.93	167.185	178.156	135.178	159.284	192.516	345	273	326	494	514	596	483	412	608	557	320	491
SF45436_c00940	1482	94879	96360	+	Sensor histidine kinase in cluster with mercury reductase	-1.23546	4.86938e-08	2.6699e-07	-0.0372088	0.869957	0.930293	0.39755	0.0775123	0.572763	54.6473	59.2478	65.9057	122.681	147.536	152.753	59.726	53.6724	70.8587	85.5994	107.9	127.949	681	414	493	679	1027	946	745	396	724	1056	649	977
SF45436_b51170	1329	501071	502399	+	Magnesium and cobalt efflux protein CorC	-1.23533	3.66392e-09	2.35058e-08	0.280935	0.185454	0.40472	0.264498	0.200916	0.718092	34.5408	38.6199	42.784	80.3901	96.9181	95.0727	30.7531	25.5426	38.7441	55.8623	77.3103	94.1944	386	242	287	399	605	528	344	169	355	618	417	645
SF45436_c32620	126	3225600	3225725	+	hypothetical protein	-1.23287	0.00195741	0.00467275	1.13032	0.00862219	0.0958002	0.448035	0.248585	NA	56.6305	25.2488	59.7499	133.883	109.829	93.062	14.1441	27.1008	25.3253	89.6215	56.7092	98.5825	60	15	38	63	65	49	15	17	22	94	29	64
SF45436_b58080	1140	1220899	1222038	-	sensor histidine kinase/response regulator	-1.23226	0.00133332	0.00331792	0.915564	0.0198958	0.147136	0.221482	0.559893	0.910235	28.8964	10.4185	8.16803	31.944	39.9653	40.9333	8.12915	5.63832	11.5781	26.1338	34.5813	36.2631	277	56	47	136	214	195	78	32	91	248	160	213
SF45436_c16590	813	1607318	1608130	-	Rare lipoprotein A precursor	-1.23154	9.95322e-06	3.8752e-05	-0.38088	0.171853	0.387775	0.445127	0.110128	0.618734	462.238	1016.36	1054.68	2249.49	1923.16	1774.02	1044.45	1015.44	1237.61	1126.54	1508.35	1733.39	3160	3896	4328	6830	7344	6027	7147	4110	6937	7624	4977	7261
SF45436_c17480	903	1695464	1696366	+	FIG01074298: hypothetical protein	-1.23028	4.3841e-10	3.17544e-09	-0.137842	0.487071	0.669827	0.466323	0.0168523	0.324006	51.4942	67.6433	70.4274	144.113	152.307	146.814	66.7076	73.4058	67.9446	86.207	114.601	120.792	391	288	321	486	646	554	507	330	423	648	420	562
SF45436_c15690	333	1512881	1513213	+	Xanthine and CO dehydrogenases maturation factor2C XdhC/CoxF family	-1.22996	2.24523e-09	1.48242e-08	-0.160344	0.438526	0.629124	0.594471	0.00352249	0.150225	108.567	173.876	146.952	372.299	281.308	349.252	175.183	169.499	132.849	192.282	245.652	227.306	304	273	247	463	440	486	491	281	305	533	332	390
SF45436_b58320	1230	1246886	1248115	-	NagC-like transcriptional regulator of glucosamine ABC transporter and kinase cluster	-1.22981	9.2927e-08	4.87526e-07	-0.377583	0.102251	0.299777	0.215325	0.341446	0.827261	36.2573	21.209	19.6507	55.2947	61.2735	65.954	26.7565	40.6629	34.0797	52.0568	52.6838	52.5448	375	123	122	254	354	339	277	249	289	533	263	333
SF45436_c22050	255	2140732	2140986	-	FIG00984303: hypothetical protein	-1.22965	2.58559e-06	1.10342e-05	-0.391076	0.137027	0.346756	0.313487	0.217207	0.737187	56.897	54.0622	48.9468	137.558	100.188	138.889	64.7634	74.832	71.1004	87.1539	83.0968	132.434	122	65	63	131	120	148	139	95	125	185	86	174
SF45436_c20450	1269	1978005	1979273	+	Macrolide-specific efflux protein MacA	-1.22811	3.40856e-13	3.73513e-12	-0.14092	0.407804	0.605464	0.472828	0.00442957	0.173044	35.143	47.9668	39.1865	86.7231	99.9906	98.4364	46.1573	46.6944	41.4904	61.5328	69.1217	75.2478	375	287	251	411	596	522	493	295	363	650	356	492
SF45436_c09500	294	944378	944671	+	Phenylacetic acid degradation protein paaD%3B PaaD-like protein (DUF59) involved in Fe-S cluster assembly	-1.22533	0.00093726	0.00243322	0.0148635	0.968755	0.987134	0.603886	0.0939883	NA	25.8882	12.2637	14.1513	47.3599	36.9315	41.5116	15.7606	15.0307	22.2008	27.3768	26.8181	28.3865	64	17	21	52	51	51	39	22	45	67	32	43
SF45436_c33510	858	3322478	3323335	-	Short-chain dehydrogenase/reductase SDR	-1.22385	1.42341e-05	5.40863e-05	0.599323	0.0376973	0.194188	0.345826	0.213941	0.732083	30.2161	34.854	21.2434	56.1746	69.2295	76.1416	19.2479	15.217	22.3146	61.1856	62.603	34.8356	218	141	92	180	279	273	139	65	132	437	218	154
SF45436_c34360	453	3406863	3407315	-	NAD-dependent formate dehydrogenase gamma subunit	-1.22059	0.00138961	0.00344185	0.443357	0.245953	0.465293	-0.312917	0.412077	0.86049	285.89	878.793	918.866	1741.36	1667.48	1444.27	584.349	613.68	333.635	1259.39	1720.39	3049.22	1089	1877	2101	2946	3548	2734	2228	1384	1042	4749	3163	7117
SF45436_c34920	456	3463301	3463756	+	cAMP-binding proteins - catabolite gene activator and regulatory subunit of cAMP-dependent protein kinases	-1.22041	2.263e-05	8.3197e-05	-0.346505	0.229346	0.450584	0.194052	0.498856	0.890047	124.662	260.927	232.441	463.892	472.02	501.17	254.296	269.141	260.826	326.145	440.911	489.892	478	561	535	790	1011	955	976	611	820	1238	816	1151
SF45436_b56250	711	1023414	1024124	-	Transcriptional regulator2C GntR family	-1.22013	1.6693e-05	6.25551e-05	0.0138922	0.961334	0.983729	-0.108532	0.695485	0.947821	37.9687	16.7047	30.3725	74.9442	63.1811	61.9291	32.7523	25.7085	26.3162	58.9672	84.5564	72.611	227	56	109	199	211	184	196	91	129	349	244	266
SF45436_c29960	282	2954690	2954971	+	PhnO protein	-1.22012	1.30945e-05	5.00078e-05	-0.328117	0.241811	0.461509	0.256343	0.35715	0.836557	151.396	272.257	262.752	538.38	541.308	515.094	308.823	267.82	282.375	381.267	470.94	483.834	359	362	374	567	717	607	733	376	549	895	539	703
SF45436_b60020	621	1413015	1413635	-	Leucine-responsive regulatory protein2C regulator for leucine (or lrp) regulon and high-affinity branched-chain amino acid transport system	-1.21987	1.70188e-09	1.14255e-08	-0.200954	0.324955	0.535018	0.0962841	0.626149	0.934343	58.0257	48.1557	47.5356	94.8606	125.477	138.726	66.1972	61.1328	49.9833	94.7893	118.236	124.076	303	141	149	220	366	360	346	189	214	490	298	397
SF45436_c14110	672	1377232	1377903	-	Protein-L-isoaspartate O-methyltransferase (EC 2.1.1.77)	-1.21986	4.15567e-08	2.29916e-07	-0.370878	0.0962917	0.291984	0.13724	0.53158	0.902199	52.0293	66.2781	82.844	150.618	155.556	160.603	81.6823	100.432	77.4868	112.265	162.428	150.762	294	210	281	378	491	451	462	336	359	628	443	522
SF45436_a42970	225	101597	101821	+	hypothetical protein	-1.2186	1.15549e-06	5.2371e-06	-0.262813	0.297543	0.513495	-0.190424	0.433938	0.861757	88.268	99.918	83.6499	213.022	235.609	182.933	112.474	102.664	110.234	179.93	319.762	225.138	167	106	95	179	249	172	213	115	171	337	292	261
SF45436_d66980	1878	153250	155127	+	Two-component oxygen-sensor histidine kinase FixL	-1.21824	5.80034e-05	0.000198827	0.0902173	0.766846	0.865902	0.24691	0.412489	0.86068	35.6519	26.2007	25.2131	63.8759	72.8937	66.133	26.0649	27.381	28.4992	43.4979	63.6315	64.0747	563	232	239	448	643	519	412	256	369	680	485	620
SF45436_c01670	1797	160997	162793	-	Acyl-CoA dehydrogenase (EC 1.3.8.7)	-1.21801	6.01796e-05	0.000205251	0.884512	0.00366046	0.0602032	0.726975	0.0165699	0.321514	67.1057	213.86	161.736	362.087	322.844	343.972	73.9839	77.1268	88.4637	170.47	228.704	222.597	1014	1812	1467	2430	2725	2583	1119	690	1096	2550	1668	2061
SF45436_c20270	1107	1957376	1958482	+	FIG01074946: hypothetical protein	-1.21796	1.37272e-06	6.1438e-06	0.243476	0.339174	0.547297	0.532927	0.0332493	0.417723	49.5248	24.7151	42.4155	96.2698	94.8143	81.4968	35.3105	31.7537	31.8391	52.9575	54.5311	80.9999	461	129	237	398	493	377	329	175	243	488	245	462
SF45436_b59760	1611	1387522	1389132	+	Oligopeptide ABC transporter2C periplasmic oligopeptide-binding protein OppA (TC 3.A.1.5.1)	-1.21721	1.79515e-05	6.67189e-05	0.370983	0.194966	0.411883	0.305358	0.278609	0.789787	24.5082	23.1706	41.8126	70.3072	73.7417	63.7248	21.5349	23.5652	24.0391	49.7377	55.9773	62.5262	332	176	340	423	558	429	292	189	267	667	366	519
SF45436_c31480	951	3099928	3100878	-	FIG01074768: hypothetical protein	-1.21683	9.42891e-08	4.9429e-07	-0.39663	0.0819653	0.273673	0.0565679	0.803787	0.966935	337.889	605.494	556.231	1131.6	1135.02	1217.14	679.757	627.941	665.285	838.769	1238.44	1273.28	2702	2715	2670	4019	5070	4837	5441	2973	4362	6640	4780	6239
SF45436_b63860	879	1804131	1805009	-	Oligopeptide transport system permease protein OppC (TC 3.A.1.5.1)	-1.21587	0.0620251	0.0970964	-1.57936	0.0150674	0.129625	0.225411	0.728216	0.950724	33.4178	4.82571	13.298	29.244	39.7218	51.4541	17.977	21.2519	115.673	35.6703	31.1143	36.2114	247	20	59	96	164	189	133	93	701	261	111	164
SF45436_c04840	741	504281	505021	+	FIG00985131: hypothetical protein	-1.21493	1.44066e-07	7.33722e-07	-0.269961	0.242901	0.462471	0.305823	0.184313	0.703108	174.293	302.536	281.002	499.034	602.784	654.932	318.432	313.902	280.303	350.666	479.15	592.206	1086	1057	1051	1381	2098	2028	1986	1158	1432	2163	1441	2261
SF45436_c07350	999	744194	745192	+	L-proline glycine betaine binding ABC transporter protein ProX (TC 3.A.1.12.1)	-1.21358	6.877e-08	3.67025e-07	-0.415673	0.0647501	0.245215	0.311045	0.165839	0.685546	145.709	303.805	252.655	519.985	521.06	585.201	310.406	334.574	290.525	363.88	444.936	502.404	1224	1431	1274	1940	2445	2443	2610	1664	2001	3026	1804	2586
SF45436_c04870	1152	507710	508861	+	Scaffold protein for [4Fe-4S] cluster assembly ApbC2C MRP-like	-1.21333	2.05899e-11	1.78201e-10	-0.331975	0.0668899	0.248951	0.43121	0.0169682	0.324006	190.155	333.048	269.833	619.208	566.068	651.434	325.801	348.898	322.448	439.125	485.511	437.7	1842	1809	1569	2664	3063	3136	3159	2001	2561	4211	2270	2598
SF45436_c15430	1335	1489837	1491171	-	Site-specific recombinase2C phage integrase family	-1.21254	4.35564e-07	2.0928e-06	-0.0569108	0.813204	0.894887	0.492023	0.0393299	0.457443	38.5724	66.5661	63.5165	121.949	139.7	127.986	60.4288	63.9458	50.6299	70.0089	103.724	103.802	433	419	428	608	876	714	679	425	466	778	562	714
SF45436_b54860	1152	868988	870139	+	ABC transport system2C permease component YbhS	-1.21214	0.00327981	0.00741039	1.09808	0.0100121	0.103238	0.874724	0.0330751	0.417495	19.8207	5.15497	8.94283	22.0814	30.3086	27.2123	3.9191	4.18469	7.93214	15.3292	12.1913	15.8367	192	28	52	95	164	131	38	24	63	147	57	94
SF45436_c15850	1197	1529633	1530829	+	hypothetical protein TRANSMEMBRANE	-1.21145	2.65171e-12	2.58847e-11	-0.211555	0.224053	0.444507	0.299203	0.0802862	0.580853	58.4188	55.9904	68.0255	147.416	134.818	140.143	79.4056	68.8009	62.768	94.4388	112.389	136.848	588	316	411	659	758	701	800	410	518	941	546	844
SF45436_c19190	1005	1856787	1857791	+	Transcriptional regulator containing an amidase domain and an AraC-type DNA-binding HTH domain	-1.21144	5.46488e-10	3.90004e-09	-0.0572381	0.77161	0.868045	0.196237	0.305523	0.80656	40.588	37.1421	41.7921	78.3314	101.471	96.9114	39.2489	41.3722	43.8743	63.3527	73.7949	105.057	343	176	212	294	479	407	332	207	304	530	301	544
SF45436_b49220	2004	298884	300887	-	Propionyl-CoA carboxylase biotin-containing subunit (EC 6.4.1.3)	-1.21069	5.18039e-12	4.84787e-11	-0.324456	0.0650533	0.245568	0.228275	0.188817	0.705691	47.712	48.1542	43.499	101.681	101.669	119.293	53.0616	49.7151	71.6539	83.1445	92.7043	99.7539	804	455	440	761	957	999	895	496	990	1387	754	1030
SF45436_c39540	1023	3946717	3947739	+	Dihydroxyacetone ABC transport system2C ATP-binding protein	-1.20986	2.51645e-08	1.43805e-07	-0.39383	0.070628	0.256446	-0.327739	0.12072	0.634538	34.7588	25.5006	28.0813	69.886	60.7689	74.855	31.7061	35.9319	49.0572	74.6855	83.5757	99.7931	299	123	145	267	292	320	273	183	346	636	347	526
SF45436_c26760	1005	2617235	2618239	-	Phenylacetate-CoA oxygenase2C PaaG subunit	-1.20901	2.49628e-09	1.63862e-08	0.150854	0.466112	0.652401	0.0125902	0.948983	0.991501	29.3464	29.1228	21.6846	60.7468	61.01	64.052	22.107	23.784	26.5555	56.3002	63.498	64.6947	248	138	110	228	288	269	187	119	184	471	259	335
SF45436_c21200	462	2050496	2050957	-	Histone acetyltransferase HPA2 and related acetyltransferases	-1.20858	0.000133013	0.000421892	0.378877	0.23401	0.454171	0.174053	0.57999	0.920414	60.7491	123.031	154.378	224.297	278.336	276.078	98.4945	96.0848	64.6737	156.534	257.058	277.683	236	268	360	387	604	533	383	221	206	602	482	661
SF45436_b59930	1293	1406247	1407539	+	Predicted ATPase with chaperone activity2C associated with Flp pilus assembly	-1.20684	6.69391e-10	4.70791e-09	-0.459896	0.0187092	0.144406	0.146959	0.449956	0.869665	103.564	131.88	130.7	283.504	272.505	288.347	169.716	160.785	172.528	204.864	282.979	275.29	1126	804	853	1369	1655	1558	1847	1035	1538	2205	1485	1834
SF45436_c30770	453	3030086	3030538	-	Tol biopolymer transport system2C TolR protein	-1.20681	4.61522e-07	2.21283e-06	-0.280426	0.241902	0.461509	0.453621	0.0573171	0.523983	182.718	352.079	325.823	622.422	700.735	659.27	365.087	368.918	309.301	386.382	515.628	546.692	696	752	745	1053	1491	1248	1392	832	966	1457	948	1276
SF45436_c13610	1392	1337897	1339288	+	Phage integrase	-1.20522	5.34612e-07	2.5276e-06	0.17438	0.470091	0.656163	0.208461	0.383491	0.850515	45.1945	97.2079	73.4403	155.812	158.604	181.883	57.3568	67.5322	65.9579	111.328	158.951	159.645	529	638	516	810	1037	1058	672	468	633	1290	898	1145
SF45436_c31810	984	3140584	3141567	+	Lysophospholipase L2 (EC 3.1.1.5)	-1.20511	7.69698e-14	9.09448e-13	-0.251469	0.120009	0.328346	0.308231	0.0534933	0.514224	94.9942	105.183	115.368	225.859	263.095	237.357	131.609	129.011	114.532	172.383	194.559	220.317	786	488	573	830	1216	976	1090	632	777	1412	777	1117
SF45436_e68340	381	100191	100571	-	Helix-turn-helix motif	-1.20454	0.000304535	0.000889896	-0.34785	0.297799	0.513675	-0.389945	0.237094	0.75501	41.8263	106.88	105.559	173.591	207.311	201.617	124.112	113.876	83.753	190.129	263.853	310.229	134	192	203	247	371	321	398	216	220	603	408	609
SF45436_b53690	999	747454	748452	+	Ribose ABC transport system2C permease protein RbsC (TC 3.A.1.2.1)	-1.20413	1.2125e-12	1.23876e-11	-0.0470488	0.783835	0.876476	0.164012	0.32212	0.813268	42.1412	41.8236	52.5539	99.7085	120.835	93.1817	43.885	49.0601	48.0579	83.5746	91.7495	105.299	354	197	265	372	567	389	369	244	331	695	372	542
SF45436_c32310	792	3199182	3199973	+	Creatinine amidohydrolase (EC 3.5.2.10)	-1.20387	4.59025e-12	4.34953e-11	-0.270062	0.122262	0.33103	0.0565274	0.741252	0.950963	71.6247	87.2997	86.8018	177.158	187.631	199.721	95.7085	103.73	96.3303	142.58	185.727	215.649	477	326	347	524	698	661	638	409	526	940	597	880
SF45436_b52200	471	599537	600007	+	Rrf2 family transcriptional regulator	-1.20307	6.37932e-07	2.98698e-06	-0.465922	0.0539604	0.228065	0.390176	0.104306	0.615091	111.097	172.914	172.88	349.062	356.64	343.457	209.621	208.541	211.254	184.66	273.071	344.077	440	384	411	614	789	676	831	489	686	724	522	835
SF45436_b55740	588	972613	973200	+	ATP-binding protein phnN%3B Guanylate kinase (EC 2.7.4.8)	-1.20244	0.000173632	0.000536238	-0.371991	0.246669	0.465853	0.583452	0.0658474	0.536387	34.9895	24.8881	38.0737	76.0491	85.4494	64.3023	38.1891	42.0177	46.8683	42.6996	48.1889	60.0737	173	69	113	167	236	158	189	123	190	209	115	182
SF45436_c16310	909	1581812	1582720	+	Transcriptional regulator	-1.19935	5.1013e-05	0.000176648	0.61372	0.041896	0.203251	0.416237	0.155653	0.677928	38.4639	27.7654	23.3208	59.5035	75.8849	71.0799	16.5995	20.7715	21.5413	47.5766	50.9589	56.3677	294	119	107	202	324	270	127	94	135	360	188	264
SF45436_c23110	1188	2260485	2261672	-	2-amino-3-ketobutyrate coenzyme A ligase (EC 2.3.1.29)	-1.19897	6.92713e-09	4.27456e-08	-0.136343	0.510663	0.687177	-0.0054224	0.979023	0.997158	124.129	210.305	197.118	377.982	410.566	430.059	206.218	186.662	190.463	302.653	444.874	476.389	1240	1178	1182	1677	2291	2135	2062	1104	1560	2993	2145	2916
SF45436_b49140	300	290176	290475	-	hypothetical protein	-1.19775	2.45301e-08	1.40521e-07	-0.339605	0.115014	0.321086	0.294874	0.163665	0.682449	123.681	133.617	143.966	311.501	283.156	324.653	182.572	160.022	163.901	176.993	303.883	271.718	312	189	218	349	399	407	461	239	339	442	370	420
SF45436_c36670	642	3648320	3648961	-	Threonine efflux protein	-1.19756	2.42202e-06	1.03949e-05	-0.2661	0.295894	0.512284	0.0330902	0.895459	0.979906	75.5779	96.1343	100.602	182.264	231.138	209.855	122.142	107.941	96.6966	148.573	207.245	254.244	408	291	326	437	697	563	660	345	428	794	540	841
SF45436_b49180	591	293571	294161	-	Mll3732 protein	-1.19726	1.16155e-06	5.26106e-06	-0.496223	0.0441685	0.207042	-0.0146393	0.951234	0.991501	43.6658	29.7859	25.1419	75.663	66.2834	86.6509	42.418	43.8436	54.2385	68.2978	75.4601	87.3543	217	83	75	167	184	214	211	129	221	336	181	266
SF45436_c15960	2862	1539654	1542515	-	Glycine dehydrogenase [decarboxylating] (glycine cleavage system P protein) (EC 1.4.4.2)	-1.1968	3.92017e-07	1.90104e-06	-0.576882	0.0144762	0.127122	0.241079	0.306221	0.807338	84.7261	165.478	149.523	281.706	298.892	335.04	165.222	176.02	254.563	218.771	251.643	304.418	2039	2233	2160	3011	4018	4007	3980	2508	5023	5212	2923	4489
SF45436_c24940	414	2442755	2443168	-	FIG01075807: hypothetical protein	-1.19672	4.43823e-07	2.13098e-06	-0.0400044	0.868359	0.929315	-0.118222	0.602473	0.928765	43.3757	39.4467	23.4488	91.8423	74.5662	79.7674	32.429	35.9034	42.042	83.2792	94.0335	90.0101	151	77	49	142	145	138	113	74	120	287	158	192
SF45436_c01020	2202	100736	102937	-	Proline dehydrogenase (EC 1.5.99.8) (Proline oxidase) / Delta-1-pyrroline-5-carboxylate dehydrogenase (EC 1.5.1.12)	-1.19528	0.000582334	0.00159596	-0.389925	0.262217	0.480959	-0.218173	0.527333	0.898623	33.6465	14.3512	13.7657	53.2613	46.0218	42.8179	22.1758	23.8082	35.3061	59.2472	55.0521	50.9449	623	149	153	438	476	394	411	261	536	1086	492	578
SF45436_c26410	231	2582520	2582750	-	Type cbb3 cytochrome oxidase biogenesis protein CcoS2C involved in heme b insertion	-1.19496	0.0131874	0.0254749	-0.326537	0.500726	0.67971	0.103047	0.825687	NA	30.3745	14.6902	12.0072	49.8438	42.3955	41.4376	15.9443	12.1736	44.5809	43.684	47.9984	32.7675	59	16	14	43	46	40	31	14	71	84	45	39
SF45436_c24150	510	2361267	2361776	+	Uncharacterized protein conserved in bacteria	-1.19452	5.89761e-08	3.18003e-07	-0.188619	0.393476	0.594723	0.256219	0.24085	0.757162	95.1392	153.453	145.287	314.493	296.807	287.163	169.829	141.787	135.375	220.711	307.748	224.909	408	369	374	599	711	612	729	360	476	937	637	591
SF45436_c01250	1701	122738	124438	-	Long-chain-fatty-acid--CoA ligase (EC 6.2.1.3)	-1.19395	5.76394e-09	3.59928e-08	-0.102059	0.61963	0.769455	0.357366	0.079744	0.579091	46.423	77.5544	76.6383	145.768	160.457	151.516	75.0162	69.4348	70.2628	99.5089	128.773	129.389	664	622	658	926	1282	1077	1074	588	824	1409	889	1134
SF45436_c14650	243	1431362	1431604	+	FIG01075433: hypothetical protein	-1.19343	6.09186e-08	3.27438e-07	-0.512015	0.0201537	0.148009	-0.361862	0.0997169	0.607115	1008.16	1674.03	1410.47	2927.79	3035.79	3389.62	2056.94	1995.42	1779.93	3014.15	4541.52	4467.13	2060	1918	1730	2657	3465	3442	4207	2414	2982	6097	4479	5593
SF45436_b64720	570	1894470	1895039	+	hypothetical protein	-1.19268	7.61401e-08	4.02878e-07	-0.569091	0.0102993	0.104419	0.0024291	0.991111	0.997869	60.0879	90.0453	54.5694	165.357	144.174	157.016	100.676	104.661	97.46	137.413	190.629	138.583	288	242	157	352	386	374	483	297	383	652	441	407
SF45436_b54450	441	830713	831153	+	hypothetical protein	-1.19259	7.92238e-06	3.14396e-05	-0.112475	0.676651	0.81108	0.544343	0.0382994	0.452491	38.293	40.879	40.8815	86.8265	97.5185	89.5348	42.2977	43.2702	44.0726	49.8503	65.3692	73.4967	142	85	91	143	202	165	157	95	134	183	117	167
SF45436_b57290	1125	1151071	1152195	-	Coenzyme PQQ synthesis protein E	-1.19068	0.0124533	0.0242568	0.79492	0.100382	0.297176	-0.488756	0.299466	0.801552	29.2817	8.29508	4.40263	36.6541	31.6037	28.7163	8.65997	6.07059	9.66966	44.2082	37.4515	54.3436	277	44	25	154	167	135	82	34	75	414	171	315
SF45436_c17990	408	1741881	1742288	-	Probable transmembrane protein	-1.19013	0.0263085	0.0465347	-0.0757276	0.888828	0.94128	0.666901	0.207264	NA	20.1121	3.6388	7.28376	29.533	22.4379	21.1149	8.73607	12.3079	12.7981	13.5442	22.3443	10.4653	69	7	15	45	43	36	30	25	36	46	37	22
SF45436_b49630	279	341224	341502	-	Prevent host death protein2C Phd antitoxin	-1.18954	1.12921e-05	4.36147e-05	-0.0694969	0.799966	0.887199	0.0630699	0.81083	0.966935	50.7239	75.2578	43.3162	112.289	133.539	138.092	64.3025	55.4359	56.6663	97.741	139.534	132.172	119	99	61	117	175	161	151	77	109	227	158	190
SF45436_c31650	987	3123082	3124068	+	Putative stomatin/prohibitin-family membrane protease subunit YbbK	-1.18926	6.85549e-10	4.80663e-09	-0.556886	0.00386586	0.0620016	0.012027	0.949931	0.991501	99.0431	172.766	144.323	311.172	306.515	329.01	213.065	207.784	189.866	277.385	354.484	307.546	822	804	719	1147	1421	1357	1770	1021	1292	2279	1420	1564
SF45436_c28840	558	2853503	2854060	-	HNH endonuclease family protein	-1.18868	3.12666e-05	0.000112454	-0.284963	0.31909	0.53056	0.319118	0.260456	0.775983	53.7076	86.6605	117.522	169.873	213.281	202.421	116.468	126.711	70.183	113.888	164.703	191.649	252	228	331	354	559	472	547	352	270	529	373	551
SF45436_b54340	624	819390	820013	+	FIG01076419: hypothetical protein	-1.18866	5.75289e-10	4.10127e-09	-0.0559713	0.772283	0.868432	0.253053	0.180306	0.700957	73.3746	87.6911	71.7543	176.365	173.663	179.86	82.2535	76.9339	82.2851	112.43	153.995	179.466	385	258	226	411	509	469	432	239	354	584	390	577
SF45436_c29380	465	2903558	2904022	+	PutR2C transcriptional activator of PutA and PutP	-1.18669	1.1318e-10	8.92049e-10	-0.568647	0.00199082	0.0423606	0.192967	0.280532	0.789787	54.2191	67.5039	71.5782	139.353	150.632	147.184	91.7269	99.3526	94.2012	114.447	140.417	128.972	212	148	168	242	329	286	359	230	302	443	265	309
SF45436_b49200	795	295533	296327	-	Citrate synthase (si) (EC 2.3.3.1)	-1.18557	6.42247e-11	5.18222e-10	0.0286157	0.875603	0.932585	0.117296	0.512763	0.895021	76.2909	109.647	93.9504	201.75	206.74	226.058	86.0817	97.0216	90.6759	150.655	219.118	216.544	510	411	377	599	772	751	576	384	497	997	707	887
SF45436_c27110	684	2661143	2661826	-	FIG00974267: hypothetical protein	-1.18512	0.00904255	0.0183115	-1.3124	0.00382344	0.0618154	-2.62893	6.52523e-09	4.36538e-06	34.947	297.05	249.965	354.281	474.355	492.949	413.058	414.651	615.805	2328.15	3112.32	2735.06	201	958	863	905	1524	1409	2378	1412	2904	13256	8640	9639
SF45436_b53870	216	765069	765284	-	HYPOTHETICAL/UNKNOWN PROTEIN	-1.18464	8.18229e-05	0.000271952	0.373385	0.235736	0.455196	0.234939	0.414942	0.861595	25.877	44.1854	33.0197	84.2966	78.8516	67.5807	30.2527	23.2483	24.1742	64.5148	76.4271	55.7094	47	45	36	68	80	61	55	25	36	116	67	62
SF45436_c33250	582	3298320	3298901	+	Transcriptional regulator2C TetR family	-1.18321	2.59689e-08	1.48138e-07	-0.275738	0.19637	0.413669	0.567249	0.0070084	0.220699	69.2702	75.4341	64.6777	178.51	144.128	152.956	79.6154	79.7248	93.9552	98.8707	110.919	111.382	339	207	190	388	394	372	390	231	377	479	262	334
SF45436_c37250	990	3713477	3714466	+	periplasmic ribose-binding protein2C sugar ABC transporter	-1.18244	0.000357203	0.00102876	-0.137648	0.678633	0.812725	-0.118338	0.718562	0.950724	46.1281	32.1349	33.0197	59.5035	86.235	107.323	37.6834	44.8396	40.2903	74.2628	92.3347	108.413	384	150	165	220	401	444	314	221	275	612	371	553
SF45436_b58250	963	1238338	1239300	-	UDP-glucose 4-epimerase (EC 5.1.3.2)	-1.18223	0.000337215	0.000976155	0.529767	0.117946	0.324913	0.548743	0.0916829	0.595364	20.9939	8.58932	11.1094	29.1956	28.2982	36.2805	7.27915	8.55188	12.8025	20.0842	20.4687	23.5803	170	39	54	105	128	146	59	41	85	161	80	117
SF45436_b48210	525	191836	192360	-	FIG00985258: hypothetical protein	-1.18115	0.000140761	0.000442745	0.233778	0.455932	0.644163	0.350443	0.253892	0.770543	43.4922	57.3653	45.2841	91.2953	114.357	124.893	56.1239	33.6688	33.7057	69.5616	82.5999	107.578	192	142	120	179	282	274	248	88	122	304	176	291
SF45436_c01070	564	107202	107765	-	Chromosome (plasmid) partitioning protein ParB	-1.18072	0.000268348	0.000793367	0.61417	0.0648896	0.245306	0.297559	0.350784	0.832792	44.9128	18.4263	18.9688	68.3657	55.8672	65.3414	17.6952	15.6703	21.0881	43.2386	48.492	62.63	213	49	54	144	148	154	84	44	82	203	111	182
SF45436_c36660	2064	3646170	3648233	-	Dipeptidyl carboxypeptidase Dcp (EC 3.4.15.5)	-1.1782	1.735e-11	1.52294e-10	-0.616792	0.000427946	0.0165729	0.176245	0.312625	0.8083	99.7948	162.561	133.615	288.133	284.382	322.432	200.608	193.566	212.227	236.712	312.526	243.169	1732	1582	1392	2221	2757	2781	3485	1989	3020	4067	2618	2586
SF45436_c33500	141	3322314	3322454	-	hypothetical protein	-1.17774	0.228541	0.294968	1.24296	0.23118	0.452513	1.07642	0.27077	NA	20.2424	3.00837	7.02547	7.59619	28.6886	33.9436	0.842628	4.27372	8.2295	12.7799	20.9695	0	24	2	5	4	19	20	1	3	8	15	12	0
SF45436_c39000	1137	3888995	3890131	-	Chaperone protein DnaJ	-1.1767	3.16074e-06	1.33628e-05	-0.30076	0.233732	0.453953	0.382238	0.129738	0.642925	200.612	446.751	455.654	826.612	821.825	843.346	466.674	483.701	407.452	512.96	666.363	732.809	1918	2395	2615	3510	4389	4007	4466	2738	3194	4855	3075	4293
SF45436_b53170	759	696252	697010	-	Transcriptional regulator2C GntR family	-1.17578	7.30798e-08	3.88805e-07	-0.364094	0.0958845	0.291106	0.192155	0.375743	0.845823	98.0849	125.745	126.075	261.415	255.816	272.092	137.908	158.522	153.453	198.477	252.884	240.112	626	450	483	741	912	863	881	599	803	1254	779	939
SF45436_c34300	480	3398068	3398547	+	Positive regulator of CheA protein activity (CheW)	-1.17523	5.18338e-07	2.45749e-06	-0.459186	0.0499339	0.218822	0.400963	0.0857095	0.587429	175.661	292.949	295.939	507.639	561.522	654.093	329.204	399.219	321.214	375.91	384.474	545.053	709	663	717	910	1266	1312	1330	954	1063	1502	749	1348
SF45436_c08530	927	854033	854959	-	Uncharacterized oxidoreductase ydgJ (EC 1.-.-.-)	-1.17496	3.11201e-08	1.7546e-07	-0.168227	0.428986	0.62273	0.161841	0.443426	0.86655	102.888	148.944	146.398	266.899	314.411	316.23	155.594	158.395	132.84	211.493	287.59	304.002	802	651	685	924	1369	1225	1214	731	849	1632	1082	1452
SF45436_c23070	570	2255112	2255681	-	FIG01074787: hypothetical protein	-1.17402	6.29155e-06	2.53678e-05	-0.384417	0.139313	0.349499	0.331522	0.201365	0.718852	196.746	429.017	439.336	791.553	810.512	798.094	440.641	492.295	455.746	495.698	638.025	774.294	943	1153	1264	1685	2170	1901	2114	1397	1791	2352	1476	2274
SF45436_a45980	204	388840	389043	-	Nitrogen fixation	-1.17014	0.00252852	0.00585705	-0.882931	0.0207986	0.148738	-0.203	0.575859	0.920414	12.2422	22.8725	22.3368	43.315	54.2685	28.1532	35.5267	37.416	30.5732	29.4439	57.9745	59.9378	21	22	23	33	52	24	61	38	43	50	48	63
SF45436_c13190	1422	1292212	1293633	-	tRNA:m(5)U-54 MTase gid	-1.16996	1.37524e-06	6.15102e-06	-0.338775	0.162243	0.376288	0.397164	0.100575	0.607659	103.954	182.708	180.424	273.038	383.428	393.284	200.608	205.526	184.009	199.205	273.942	324.429	1243	1225	1295	1450	2561	2337	2401	1455	1804	2358	1581	2377
SF45436_c22370	1692	2178675	2180366	-	FIG01074849: hypothetical protein	-1.1698	1.6105e-10	1.24338e-09	-0.044751	0.807827	0.89177	0.255779	0.157733	0.680074	54.6123	39.2342	43.2066	105.714	101.92	101.689	42.3421	46.5361	52.9774	74.3364	88.5379	96.4686	777	313	369	668	810	719	603	392	618	1047	608	841
SF45436_b60470	378	1456371	1456748	+	FIG01074598: hypothetical protein	-1.16895	2.04056e-05	7.53047e-05	-0.147554	0.594481	0.749969	-0.0057939	0.982633	0.997169	41.529	31.9818	40.3574	66.5872	90.6794	99.3927	46.5184	41.9797	37.988	62.6079	92.5598	104.23	132	57	77	94	161	157	148	79	99	197	142	203
SF45436_b57800	957	1196200	1197156	-	Ferredoxin reductase	-1.16853	1.26877e-06	5.71618e-06	0.254326	0.294031	0.510835	0.40681	0.0903451	0.594592	69.217	124.772	105.58	210.407	229.807	231.551	85.2904	99.9078	65.6264	140.09	161.686	205.238	557	563	510	752	1033	926	687	476	433	1116	628	1012
SF45436_b56790	2712	1091009	1093720	-	FIG00984639: hypothetical protein	-1.16713	1.81488e-06	7.99628e-06	-0.318103	0.193428	0.411112	0.180566	0.459624	0.874683	84.5886	145.225	145.593	256.016	302.314	284.127	155.523	154.204	157.988	182.456	259.111	302.004	1929	1857	1993	2593	3851	3220	3550	2082	2954	4119	2852	4220
SF45436_c06780	969	688951	689919	-	putative homocysteine S-methyltransferase( EC:2.1.1.10 )	-1.16594	2.15891e-14	2.72633e-13	-0.0912506	0.554154	0.719395	0.387832	0.00952239	0.260019	49.2142	53.8433	54.5898	115.783	112.052	125.208	50.1481	54.5175	63.0175	79.8394	95.3528	95.3396	401	246	267	419	510	507	409	263	421	644	375	476
SF45436_b59820	963	1395242	1396204	+	Flp pilus assembly protein RcpC/CpaB	-1.1659	7.38442e-05	0.000247385	-0.502168	0.0878117	0.28175	-0.123376	0.674192	0.943587	143.746	201.519	190.918	434.042	416.513	351.871	300.049	234.238	224.571	235.771	585.916	488.939	1164	915	928	1561	1884	1416	2432	1123	1491	1890	2290	2426
SF45436_c18170	210	1759154	1759363	+	FIG01075450: hypothetical protein	-1.16572	0.00208586	0.00495847	0.312388	0.410065	0.606717	0.566618	0.134372	0.652592	255.403	1150.34	1067.95	1690.75	1968.81	1883.65	641.012	660.941	687.927	1035.99	1317.61	1390.01	451	1139	1132	1326	1942	1653	1133	691	996	1811	1123	1504
SF45436_c12580	354	1226987	1227340	+	ATP-dependent Clp protease adaptor protein ClpS	-1.16498	0.000103528	0.000335897	-0.288596	0.336363	0.544475	0.066832	0.823484	0.967579	296.302	806.422	720.277	1224.61	1463.23	1395.25	788.043	856.797	579.77	991.929	1454.69	1452.89	882	1346	1287	1619	2433	2064	2348	1510	1415	2923	2090	2650
SF45436_b59190	315	1331332	1331646	+	MISCELLANEOUS%3B Hypothetical/Partial homology	-1.16375	1.41816e-05	5.39171e-05	0.410594	0.137281	0.347033	0.555411	0.0350013	0.430352	40.3964	63.9637	38.9947	105.406	110.843	102.558	40.3579	33.1587	33.1531	61.0189	92.2991	65.3109	107	95	62	124	164	135	107	52	72	160	118	106
SF45436_b61270	924	1537285	1538208	-	Transcriptional regulator2C LysR family	-1.16347	4.28472e-08	2.36478e-07	-0.127482	0.552056	0.718207	0.362023	0.0821098	0.581926	35.394	26.8556	25.7296	63.7537	74.8834	59.5666	35.4889	32.608	28.5695	43.554	47.1984	63.8546	275	117	120	220	325	230	276	150	182	335	177	304
SF45436_c01860	429	183783	184211	+	Large-conductance mechanosensitive channel	-1.1631	5.92339e-07	2.78888e-06	-0.1401	0.548542	0.716439	0.0124077	0.957205	0.992442	125.023	203.191	240.605	362.014	420.836	486.972	209.096	215.848	200.155	344.431	447.985	467.793	451	411	521	580	848	873	755	461	592	1230	780	1034
SF45436_b59950	483	1408517	1408999	-	FOG: TPR repeat	-1.16206	0.000210046	0.00063481	-0.603283	0.0542994	0.228839	-0.0756375	0.809094	0.966935	300.388	618.267	626.759	953.534	1285.33	1216.82	937.448	810.114	598.498	823.507	1500.29	1319.21	1220	1408	1528	1720	2916	2456	3811	1948	1993	3311	2941	3283
SF45436_c18000	324	1742293	1742616	-	Transcriptional regulator2C ArsR family	-1.16204	0.0128241	0.0248578	-0.374777	0.424725	0.619238	0.153009	0.732423	NA	15.7831	7.85519	4.89181	22.3138	21.6842	22.1576	10.2676	17.3587	11.1917	22.2465	19.0117	17.9708	43	12	8	27	33	30	28	28	25	60	25	30
SF45436_c29480	573	2916052	2916624	+	Conserved hypothetical protein (perhaps related to histidine degradation)	-1.16173	0.00150338	0.00369002	1.0815	0.00484918	0.0709606	0.558248	0.122521	0.634538	29.8867	12.2146	15.559	32.7113	44.2147	53.8743	9.74537	5.95934	11.6441	27.4645	26.2302	35.2265	144	33	45	70	119	129	47	17	46	131	61	104
SF45436_d66960	675	151611	152285	-	Miscellaneous%3B Not classified regulator	-1.15779	2.51064e-06	1.07413e-05	0.460233	0.0658869	0.246987	0.429997	0.0772093	0.572763	47.922	54.0437	49.6029	128.527	106.292	103.166	38.7235	29.4602	41.4721	64.9597	75.1951	110.987	272	172	169	324	337	291	220	99	193	365	206	386
SF45436_a45990	345	389066	389410	-	NifX-associated protein	-1.15767	5.4708e-05	0.000188673	-0.117976	0.682545	0.815504	0.130419	0.645171	0.934585	63.4261	76.2295	100.495	147.465	203.026	183.118	89.5384	96.0659	74.4143	107.247	201.398	181.145	184	124	175	190	329	264	260	165	177	308	282	322
SF45436_b58510	858	1265684	1266541	+	Sulfate transport system permease protein CysT	-1.15678	1.67759e-06	7.40582e-06	-0.327672	0.176334	0.393464	0.459094	0.0541669	0.514922	24.6719	34.3596	39.4851	56.1746	76.9217	85.0666	43.4808	35.5845	43.6149	38.5035	60.3057	60.8493	178	139	171	180	310	305	314	152	258	275	210	269
SF45436_c13270	708	1301015	1301722	+	Copper-sensing two-component system response regulator CpxR	-1.15635	2.71342e-06	1.15508e-05	-0.052884	0.831366	0.906929	0.36347	0.135313	0.654202	31.9146	46.7317	53.1673	101.736	96.5264	93.9633	45.6448	43.1236	47.1191	55.6539	80.3905	91.8336	190	156	190	269	321	278	272	152	230	328	231	335
SF45436_c05890	612	604436	605047	-	Ribosomal-protein-S5p-alanine acetyltransferase	-1.15477	0.000215369	0.00064859	-0.325514	0.297242	0.513495	0.0526056	0.865635	0.976164	88.8044	137.928	186.464	282.641	328.046	307.73	174.721	203.819	138.646	231.625	305.574	348.844	457	398	576	646	943	787	900	621	585	1180	759	1100
SF45436_c23450	897	2291884	2292780	+	lipoprotein2C putative	-1.15407	8.40134e-07	3.8829e-06	-0.238198	0.30975	0.521881	0.402119	0.0852929	0.587429	119.587	223.676	193.701	394.932	391.858	406.307	206.892	229.976	195.657	257.94	284.023	361.122	902	946	877	1323	1651	1523	1562	1027	1210	1926	1034	1669
SF45436_c22120	783	2148452	2149234	+	Enoyl-CoA hydratase [branched-chain amino acid degradation] (EC 4.2.1.17)	-1.15393	4.69643e-06	1.93262e-05	0.140963	0.582822	0.741865	0.427571	0.0838359	0.58729	27.7945	23.0238	18.9768	50.6121	52.749	52.8726	22.6089	21.8053	19.2652	32.0656	44.0547	40.6511	183	85	75	148	194	173	149	85	104	209	140	164
SF45436_c36490	1269	3627039	3628307	-	D-glycerate 2-kinase (EC 2.7.1.-)	-1.15347	3.71437e-10	2.71005e-09	-0.445879	0.0154853	0.131398	0.22088	0.227121	0.747453	94.0896	82.563	109.753	205.519	208.537	223.085	136.787	123.621	129.615	146.827	179.017	221.308	1004	494	703	974	1243	1183	1461	781	1134	1551	922	1447
SF45436_c26740	789	2616139	2616927	-	Phenylacetate-CoA oxygenase2C PaaI subunit	-1.15328	0.000344252	0.000993142	-0.0713975	0.825801	0.904119	0.10736	0.735092	0.950724	29.844	20.4295	21.0924	55.3179	54.5066	49.7409	19.8771	24.6944	30.8841	37.4553	64.0181	47.2296	198	76	84	163	202	164	132	97	168	246	205	192
SF45436_c23650	315	2308017	2308331	+	hypothetical protein	-1.1529	0.000348579	0.0010052	-0.138291	0.669414	0.806623	-0.423281	0.181784	0.701892	52.1	81.4695	84.2788	141.958	168.292	171.69	81.8473	80.346	76.4364	151.785	176.776	318.545	138	121	134	167	249	226	217	126	166	398	226	517
SF45436_c19920	918	1915767	1916684	-	Phenazine biosynthesis protein PhzF like	-1.15163	2.85283e-09	1.85652e-08	-0.00759249	0.968906	0.987134	0.0207675	0.913908	0.983815	79.5418	121.986	97.1167	204.179	222.64	234.871	108.457	97.1504	93.6946	182.552	227.872	242.5	614	528	450	700	960	901	838	444	593	1395	849	1147
SF45436_c06560	1554	667818	669371	-	ATPase component BioM of energizing module of biotin ECF transporter	-1.15124	7.85132e-06	3.11758e-05	-0.433172	0.092684	0.288603	0.33023	0.199299	0.717811	124.281	245.391	210.867	416.295	432.649	439.491	264.304	258.255	260.689	263.685	372.283	389.168	1624	1798	1654	2416	3158	2854	3457	1998	2793	3411	2348	3116
SF45436_c24460	1476	2395728	2397203	+	Xanthine dehydrogenase2C iron-sulfur cluster and FAD-binding subunit A (1.17.1.4)	-1.15012	1.45531e-05	5.51134e-05	-0.536519	0.0431227	0.205318	0.317801	0.229461	0.748372	51.4854	90.3826	84.2942	160.369	164.002	176.72	88.3835	92.9477	146.126	103.609	140.891	157.792	639	629	628	884	1137	1090	1098	683	1487	1273	844	1200
SF45436_c07790	198	784096	784293	+	conserved hypothetical signal peptide protein	-1.14417	0.00124895	0.0031346	0.475013	0.189821	0.408069	0.65673	0.061554	0.534594	38.4401	81.4083	80.0477	100.074	161.287	175.247	49.2044	47.6801	45.4181	69.773	145.595	64.6947	64	76	80	74	150	145	82	47	62	115	117	66
SF45436_b50350	252	410455	410706	+	Cytochrome c553	-1.14374	0.00128418	0.00320762	0.106416	0.768202	0.866264	0.191861	0.580361	0.920414	41.529	34.5067	36.1644	89.2552	74.3458	85.4651	41.0179	30.2892	32.8078	35.7533	80.1751	103.974	88	41	46	84	88	90	87	38	57	75	82	135
SF45436_b47010	1242	62725	63966	-	putative dehydrogenase/oxidoreductase	-1.14347	0.000975815	0.00252079	-0.177212	0.610446	0.762357	-0.0244423	0.943219	0.991501	33.0344	13.6612	15.3135	50.6642	42.3399	45.0859	20.6627	22.3183	27.6777	48.7488	45.8265	45.7864	345	80	96	235	247	234	216	138	237	504	231	293
SF45436_c06990	1581	706356	707936	+	Signal transduction histidine kinase	-1.14327	7.2269e-07	3.36068e-06	-0.19879	0.389124	0.590556	0.325294	0.158077	0.680089	166.539	301.299	261.777	544.169	548.879	517.504	304.654	269.853	262.292	323.161	428.575	534.008	2214	2246	2089	3213	4076	3419	4054	2124	2859	4253	2750	4350
SF45436_c25640	297	2506842	2507138	-	FIG01075125: hypothetical protein	-1.14178	3.09002e-05	0.000111254	-0.509641	0.062905	0.242056	0.289217	0.287893	0.792217	108.113	182.098	205.456	319.155	403.577	366.608	261.223	247.531	194.37	239.857	301.975	350.92	270	255	308	354	563	455	653	366	398	593	364	537
SF45436_c24190	777	2366947	2367723	-	FIG00919194: hypothetical protein	-1.1408	5.79168e-08	3.12787e-07	-0.710307	0.00071605	0.0227124	0.113247	0.586624	0.924231	67.8035	102.36	99.6965	216.073	186.595	190.641	124.774	123.052	192.087	168.524	208.022	172.353	443	375	391	627	681	619	816	476	1029	1090	656	690
SF45436_c28300	897	2792349	2793245	-	Protein-N(5)-glutamine methyltransferase PrmC2C methylates polypeptide chain release factors RF1 and RF2	-1.14077	0.0103901	0.0206767	0.705743	0.11313	0.318092	0.412656	0.353798	0.834694	102.219	642.891	501.811	903.895	975.729	868.638	199.077	226.841	338.276	532.219	735.879	796.676	771	2719	2272	3028	4111	3256	1503	1013	2092	3974	2679	3682
SF45436_c13330	114	1306813	1306926	-	hypothetical protein	-1.1396	0.0257857	0.045729	0.763437	0.15992	0.374685	0.787934	0.118332	NA	43.8141	20.4648	13.903	65.767	59.7612	52.4786	19.8018	8.80987	17.8125	35.8285	23.7746	42.5623	42	11	8	28	32	25	19	5	14	34	11	25
SF45436_b51220	186	504523	504708	+	hypothetical protein	-1.13939	0.00445743	0.00976895	0.570052	0.15605	0.369924	0.352614	0.377987	0.847131	119.563	679.6	583.703	961.653	1099.98	977.794	326.41	294.818	308.025	723.369	1002.79	655.295	187	596	548	668	961	760	511	273	395	1120	757	628
SF45436_c05280	873	544672	545544	+	Transcriptional regulator2C AraC family	-1.13786	0.00144576	0.0035576	-0.43156	0.227022	0.448176	0.271503	0.446953	0.867783	204.473	401.343	553.959	903.287	845.501	802.334	541.793	534.95	486.806	550.016	780.946	782.784	1501	1652	2441	2945	3467	2927	3981	2325	2930	3997	2767	3521
SF45436_c04720	1815	491475	493289	-	DNA mismatch repair protein MutL	-1.13714	4.20552e-09	2.67976e-08	-0.341013	0.0783391	0.268269	0.25666	0.182322	0.701892	62.9675	66.7237	76.5184	150.775	141.933	160.59	88.3061	83.0021	89.6641	101.334	114.983	163.287	961	571	701	1022	1210	1218	1349	750	1122	1531	847	1527
SF45436_c40040	234	3993159	3993392	+	hypothetical protein	-1.13667	1.81348e-08	1.05849e-07	0.43739	0.0396281	0.197873	0.597976	0.00234866	0.120866	62.0031	67.9776	66.0394	140.749	146.482	142.15	41.6345	51.5038	52.0674	85.7345	112.666	87.9185	122	75	78	123	161	139	82	60	84	167	107	106
SF45436_b54210	855	806350	807204	-	ABC-transporter ATP-binding protein with unknown substrate	-1.13666	3.5682e-08	1.99526e-07	-0.114803	0.581925	0.74143	0.124241	0.535375	0.90227	24.7584	26.2942	34.2941	66.0802	66.4844	54.2978	31.127	29.6012	31.2143	44.6803	58.5	69.0077	178	106	148	211	267	194	224	126	184	318	203	304
SF45436_b50700	123	450405	450527	-	hypothetical protein	-1.13611	0.00228199	0.00536652	-0.0316194	0.932369	0.965264	0.445513	0.231205	0.749946	810.23	1950.19	2139.03	3896.75	3873.73	2990.3	2018.81	1618.35	1366.72	1790.24	3068.88	3045.39	838	1131	1328	1790	2238	1537	2090	991	1159	1833	1532	1930
SF45436_b61690	360	1580980	1581339	-	hypothetical protein	-1.13606	0.000125707	0.000399837	-0.119652	0.687876	0.820047	-0.0203362	0.944439	0.991501	49.5517	64.8053	89.1532	133.883	160.266	150.893	69.9662	75.3244	74.9399	106.449	136.2	209.719	150	110	162	180	271	227	212	135	186	319	199	389
SF45436_b57870	507	1200324	1200830	+	Peptide methionine sulfoxide reductase MsrA (EC 1.8.4.11)	-1.13598	2.78834e-05	0.000100873	-0.0847689	0.755154	0.859945	0.136018	0.613751	0.932954	87.4924	151.433	149.272	285.194	272.108	293.582	144.119	133.91	132.457	201.877	259.513	313.521	373	362	382	540	648	622	615	338	463	852	534	819
SF45436_b62290	1422	1644360	1645781	+	Malonyl-CoA decarboxylase (EC 4.1.1.9)	-1.13589	7.37275e-09	4.52488e-08	0.11825	0.549507	0.716716	0.268698	0.168248	0.686372	45.2446	79.9439	67.2933	136.707	138.04	146.745	54.8935	55.7958	65.9944	102.475	115.225	132.392	541	536	483	726	922	872	657	395	647	1213	665	970
SF45436_b60530	447	1460701	1461147	+	VapC toxin protein	-1.13585	0.00018983	0.000579644	-0.350747	0.24924	0.468319	0.245508	0.419135	0.861595	202.73	542.324	499.949	849.422	908.752	974.34	506.341	496.545	582.776	568.674	875.324	861.873	762	1143	1128	1418	1908	1820	1905	1105	1796	2116	1588	1985
SF45436_c33080	1074	3276622	3277695	-	Fumarylacetoacetase (EC 3.7.1.2)	-1.13524	8.59811e-08	4.52834e-07	-0.526691	0.0129823	0.120944	0.0454523	0.829508	0.967579	113.055	160.154	152.37	311.895	284.064	337.786	221.691	204.231	186.371	239.143	286.998	378.952	1021	811	826	1251	1433	1516	2004	1092	1380	2138	1251	2097
SF45436_c03950	195	413399	413593	-	hypothetical protein	-1.13491	0.000327447	0.000949904	0.1479	0.642474	0.78827	0.376387	0.229214	0.748022	84.1616	177.286	128.015	219.705	357.016	272.436	141.354	115.369	92.2337	169.415	281.771	206.028	138	163	126	160	327	222	232	112	124	275	223	207
SF45436_c31450	1869	3096271	3098139	+	Oligoendopeptidase F (EC 3.4.24.-)	-1.1338	5.23768e-08	2.84451e-07	-0.482682	0.0205007	0.148738	0.414307	0.046068	0.490171	64.9023	108.371	104.2	204.728	187.725	215.487	131.652	138.639	116.874	132.665	182.19	141.643	1020	955	983	1429	1648	1683	2071	1290	1506	2064	1382	1364
SF45436_b54200	1767	804422	806188	-	Signal transduction histidine kinase regulating C4-dicarboxylate transport system	-1.13255	1.1482e-10	9.03922e-10	-0.120328	0.49556	0.676223	0.28786	0.0975938	0.606895	41.1893	44.0504	39.9151	94.8621	88.0755	91.4143	41.8896	43.1968	50.893	55.3405	88.266	81.8295	612	367	356	626	731	675	623	380	620	814	633	745
SF45436_b56920	1188	1108660	1109847	-	Bll7778 protein	-1.13202	8.65815e-10	5.98408e-09	-0.1715	0.354347	0.560642	0.310198	0.0903194	0.594592	65.4683	88.0138	77.713	161.831	157.524	186.325	93.0083	85.5536	81.191	117.704	135.432	155.039	654	493	466	718	879	925	930	506	665	1164	653	949
SF45436_b50340	273	410061	410333	+	Sulfur oxidation protein SoxZ	-1.13158	0.000370144	0.00106153	0.0400143	0.901154	0.947977	0.350023	0.261477	0.776037	41.8194	51.2745	39.9139	110.833	103.72	76.2611	40.4739	53.7111	35.5971	49.7245	68.5926	110.905	96	66	55	113	133	87	93	73	67	113	76	156
SF45436_b51500	861	531209	532069	-	Alkyl hydroperoxide reductase subunit C-like protein	-1.1309	0.000905674	0.00235843	0.0638768	0.851626	0.918504	0.31934	0.347429	0.831256	49.7243	99.7636	115.972	139.947	206.965	233.188	84.0368	83.5188	85.9151	122.921	181.717	160.722	360	405	504	450	837	839	609	358	510	881	635	713
SF45436_c22720	501	2210419	2210919	-	NADH-ubiquinone oxidoreductase chain J (EC 1.6.5.3)	-1.13061	0.000401841	0.00114135	0.166864	0.603881	0.756328	0.388406	0.220933	0.740833	38.4545	73.2367	82.6481	118.651	158.931	145.683	64.504	56.1299	51.5329	85.1228	108.688	130.164	162	173	209	222	374	305	272	140	178	355	221	336
SF45436_b49170	687	292836	293522	-	Uncharacterized glutathione S-transferase-like protein	-1.13005	6.56016e-11	5.28704e-10	-0.237378	0.172193	0.388016	0.0921662	0.586971	0.924489	72.7046	72.549	75.556	155.515	152.469	175.21	81.1094	98.2396	81.4954	126.076	156.73	171.483	420	235	262	399	492	503	469	336	386	721	437	607
SF45436_c40570	1590	4042484	4044073	-	FIG01074927: hypothetical protein	-1.12942	5.39682e-05	0.000186406	0.115536	0.679878	0.81356	0.378438	0.175585	0.694328	89.9783	212.624	178.182	360.221	316.671	374.004	136.968	182.421	124.155	223.565	244.842	340.075	1203	1594	1430	2139	2365	2485	1833	1444	1361	2959	1580	2786
SF45436_c26210	699	2563181	2563879	+	Alternative cytochrome c oxidase polypeptide CoxO (EC 1.9.3.1)	-1.1291	0.00304641	0.00693842	0.421691	0.277737	0.496913	0.390854	0.298637	0.801552	26.541	5.15813	17.5727	36.0085	37.1584	36.289	12.068	11.7818	13.4877	22.5138	26.4369	34.7075	156	17	62	94	122	106	71	41	65	131	75	125
SF45436_b50500	441	425469	425909	-	elements of external origin%3B phage-related functions and prophages	-1.12661	0.000379494	0.00108605	-0.480551	0.129559	0.338207	-0.1592	0.613621	0.932954	70.3836	197.181	170.714	272.016	358.694	322.868	247.051	209.064	153.267	250.886	436.354	378.926	261	410	380	448	743	595	917	459	466	921	781	861
SF45436_b54690	933	852162	853094	-	FIG01074768: hypothetical protein	-1.12335	3.22027e-05	0.000115637	0.148771	0.583151	0.741999	0.396638	0.140791	0.661627	54.937	124.572	108.508	195.73	216.322	213.654	83.9187	90.2062	85.0371	126.698	159.244	189.716	431	548	511	682	948	833	659	419	547	984	603	912
SF45436_c12200	252	1191882	1192133	+	FIG01075761: hypothetical protein	-1.12317	0.00122254	0.00307514	-0.703329	0.0428329	0.204665	0.087244	0.801423	0.966935	353.469	946.831	906.469	1539.65	1802.04	1460.5	1066.94	1248.23	1274.9	1312.38	1593.72	1615.06	749	1125	1153	1449	2133	1538	2263	1566	2215	2753	1630	2097
SF45436_b49400	1260	319970	321229	+	Maltose/maltodextrin ABC transporter2C substrate binding periplasmic protein MalE	-1.12257	2.29067e-05	8.40778e-05	0.898861	0.000962892	0.0281308	0.419379	0.110207	0.618734	26.4276	21.8823	27.0447	49.0904	51.5352	63.624	9.90088	11.3186	19.2242	36.3253	35.3944	51.1397	280	130	172	231	305	335	105	71	167	381	181	332
SF45436_c05570	1416	574880	576295	+	TldD protein2C part of TldE/TldD proteolytic complex	-1.12222	1.22725e-08	7.33325e-08	-0.295809	0.13347	0.342972	0.549127	0.00523571	0.193252	122.031	219.729	192.941	419.991	356.185	386.331	225.455	224.696	205.378	256.212	306.424	232.051	1453	1467	1379	2221	2369	2286	2687	1584	2005	3020	1761	1693
SF45436_d66600	762	107591	108352	-	NAD kinase (EC 2.7.1.23)	-1.12169	0.00171193	0.004145	0.814865	0.0269909	0.166623	0.36658	0.299303	0.801552	31.5258	11.9683	11.4399	41.465	36.042	43.9663	7.79597	12.1257	11.9919	22.229	28.1313	44.0637	202	43	44	118	129	140	50	46	63	141	87	173
SF45436_c30710	1938	3022175	3024112	-	Cell division protein FtsH (EC 3.4.24.-)	-1.12164	4.42041e-05	0.000154726	-0.299779	0.275027	0.495595	0.258752	0.345982	0.831148	459.25	1042.06	1012.37	1853.5	1774.27	1841.07	1041.89	1003.39	1048.47	1234.1	1626.46	1710.5	7484	9522	9903	13415	16151	14910	16995	9681	14009	19909	12793	17080
SF45436_b64100	3258	1825934	1829191	+	hypothetical protein	-1.12142	4.04115e-07	1.95135e-06	-0.0833672	0.70682	0.83065	0.0240784	0.913046	0.983815	40.1889	52.2088	65.6745	106.925	118.931	117.668	57.9831	53.8229	55.4714	79.0918	122.288	136.717	1101	802	1080	1301	1820	1602	1590	873	1246	2145	1617	2295
SF45436_c09110	1329	910335	911663	+	FIG00984076: hypothetical protein	-1.12089	4.4815e-05	0.000156702	-0.31973	0.244466	0.463123	0.238715	0.384237	0.850515	132.973	270.339	302.767	460.178	547.387	526.861	298.502	317.847	264.333	340.778	468.126	491.855	1486	1694	2031	2284	3417	2926	3339	2103	2422	3770	2525	3368
SF45436_b50800	1320	460135	461454	+	STRUCTURAL ELEMENTS%3B Cell Exterior%3B surface polysaccharides/antigens	-1.12026	4.16747e-07	2.00702e-06	-0.118199	0.594116	0.749935	0.40147	0.0685629	0.544434	65.3181	91.263	88.5528	194.536	172.094	165.517	97.5687	94.0413	74.0608	113.578	110.503	178.793	725	568	590	959	1067	913	1084	618	674	1248	592	1216
SF45436_e68110	9183	64027	73209	-	Insecticidal toxin complex protein TccB1	-1.11989	4.84068e-05	0.000168309	0.384675	0.163728	0.377251	0.365207	0.184469	0.703108	33.71	13.95	14.8432	41.7555	47.7128	46.594	12.6405	14.7209	20.5966	31.4358	36.5174	37.7051	2603	604	688	1432	2058	1788	977	673	1304	2403	1361	1784
SF45436_c39500	927	3943550	3944476	+	Dihydroxyacetone ABC transport system2C permease protein 2	-1.11949	3.23696e-06	1.36559e-05	-0.191432	0.429581	0.62273	-0.780684	0.000712595	0.0635635	25.0164	18.5321	16.2427	42.4612	43.177	45.4339	26.146	19.9348	22.5312	65.7027	81.599	78.3037	195	81	76	147	188	176	204	92	144	507	307	374
SF45436_c21590	441	2092368	2092808	-	Cell division protein MraZ	-1.11745	0.000125023	0.000398409	-0.0511222	0.860778	0.923887	0.132156	0.649625	0.938011	288.815	816.619	594.804	1110.53	1283.67	1290.93	559.299	654.519	546.303	854.81	1138.09	1370.47	1071	1698	1324	1829	2659	2379	2076	1437	1661	3138	2037	3114
SF45436_c35370	189	3507135	3507323	-	FIG002473: Protein YcaR in KDO2-Lipid A biosynthesis cluster	-1.1174	1.68076e-05	6.29347e-05	-0.501049	0.0535797	0.227105	0.61835	0.0164409	0.321514	115.149	194.135	188.684	374.022	401.017	298.811	209.333	206.179	284.718	179.243	301.145	222.837	183	173	180	264	356	236	333	194	371	282	231	217
SF45436_c40020	336	3992218	3992553	+	FIG00984966: hypothetical protein	-1.11118	0.00046518	0.00130381	0.0111927	0.972021	0.987786	0.610787	0.0531309	0.514224	53.445	117.407	94.342	171.338	194.524	203.692	95.1192	103.422	63.4572	109.405	113.663	150.184	151	186	160	215	307	286	269	173	147	306	155	260
SF45436_c03820	465	403301	403765	+	Iron-responsive repressor RirA	-1.1109	2.28282e-05	8.3835e-05	-0.715905	0.0063324	0.0815863	0.0379462	0.884822	0.979734	425.825	877.095	860.642	1407.93	1674.81	1586.6	1151.57	1249.68	1150.07	1403.08	1571.61	1573.96	1665	1923	2020	2445	3658	3083	4507	2893	3687	5431	2966	3771
SF45436_c15920	381	1538074	1538454	+	PaaD-like protein (DUF59) involved in Fe-S cluster assembly	-1.11079	0.000158289	0.000492186	-0.354697	0.227797	0.448391	0.397681	0.175675	0.694328	240.969	708.637	609.434	1130.1	1096.35	1136.21	614.323	696.965	679.922	747.902	944.825	860.389	772	1273	1172	1608	1962	1809	1970	1322	1786	2372	1461	1689
SF45436_b46400	1005	1234	2238	+	Plasmid replication protein RepB	-1.10998	1.9896e-08	1.15319e-07	-0.773084	9.01972e-05	0.00639153	0.295556	0.132916	0.650183	96.9142	120.079	125.573	246.451	227.516	264.542	171.418	192.071	221.248	172.128	220.159	209.92	819	569	637	925	1074	1111	1450	961	1533	1440	898	1087
SF45436_c21060	795	2032934	2033728	-	Thymidylate synthase (EC 2.1.1.45)	-1.1096	1.62709e-08	9.57926e-08	-0.272461	0.166213	0.380723	0.304425	0.118734	0.633181	85.1167	136.858	123.357	245.873	254.676	242.312	143.021	153.365	119.685	163.801	229.036	209.709	569	513	495	730	951	805	957	607	656	1084	739	859
SF45436_c06060	507	618903	619409	+	FIG124007: hypothetical protein	-1.10907	4.17692e-05	0.000146732	0.0162519	0.952245	0.976999	0.165434	0.539223	0.902955	93.8256	171.094	224.299	341.705	366.17	344.557	159.82	144.211	178.231	271.065	318.317	349.505	400	409	574	647	872	730	682	364	623	1144	655	913
SF45436_c25660	1713	2508029	2509741	-	Urease alpha subunit (EC 3.5.1.5)	-1.10872	1.78775e-08	1.04617e-07	-0.547771	0.00538819	0.0733962	0.0813847	0.678241	0.945545	93.237	149.194	125.602	263.389	247.699	281.631	169.303	157.245	210.667	205.688	272.426	271.469	1343	1205	1086	1685	1993	2016	2441	1341	2488	2933	1894	2396
SF45436_c22270	2187	2165205	2167391	+	COG1629: Outer membrane receptor proteins2C mostly Fe transport	-1.10718	0.000211023	0.000637194	-0.397995	0.182881	0.401691	0.102622	0.731129	0.950724	176.727	351.35	337.988	510.677	679.779	674.686	414.615	436.08	290.222	413.235	652.651	671.441	3250	3623	3731	4171	6983	6166	7632	4748	4376	7523	5793	7566
SF45436_c15890	756	1534664	1535419	+	Iron-sulfur cluster assembly ATPase protein SufC	-1.10529	0.000142334	0.000446865	-0.644582	0.0264903	0.165062	0.276212	0.341172	0.826971	141.891	382.099	385.492	618.411	643.204	692.9	474.614	489.409	456.239	499.592	629.994	484.697	902	1362	1471	1746	2284	2189	3020	1842	2378	3144	1933	1888
SF45436_c03170	996	331929	332924	+	Flagellin protein FlaA	-1.1045	1.16336e-05	4.48067e-05	-0.583627	0.0204953	0.148738	0.31519	0.210159	0.729425	158.446	265.751	288.823	477.193	536.096	518.488	375.518	353.329	338.729	326.139	433.907	471.57	1327	1248	1452	1775	2508	2158	3148	1752	2326	2704	1754	2420
SF45436_b50480	1293	422045	423337	+	5-aminolevulinate synthase (EC 2.3.1.37)	-1.1041	1.37577e-07	7.0384e-07	0.0101667	0.961576	0.983729	0.0895385	0.66496	0.939952	36.9741	38.5469	38.7656	80.5575	79.8578	85.1346	38.7765	41.7886	32.9801	58.997	82.7022	89.612	402	235	253	389	485	460	422	269	294	635	434	597
SF45436_c12140	1047	1185285	1186331	+	Pyruvate dehydrogenase E1 component alpha subunit (EC 1.2.4.1)	-1.10287	0.000212754	0.000641852	-0.491763	0.0986735	0.29487	-0.0912891	0.759146	0.956889	872.109	2536.37	2113.45	4087.84	3903.97	3866.78	2782.69	2854.89	2126.22	3292.76	4851.82	4488.96	7678	12521	11169	15984	19199	16918	24522	14881	15348	28698	20617	24216
SF45436_c13840	285	1352627	1352911	+	PE_PGRS family protein	-1.10065	5.86709e-08	3.16609e-07	-0.139556	0.494842	0.676027	0.110984	0.57629	0.920414	126.435	117.58	93.8454	254.612	239.045	233.425	108.806	141.663	124.179	180.829	267.14	228.134	303	158	135	271	320	278	261	201	244	429	309	335
SF45436_c09960	633	985941	986573	+	ATP-dependent Clp protease proteolytic subunit (EC 3.4.21.92)	-1.09861	4.29341e-05	0.000150435	-0.407227	0.129418	0.338103	0.301624	0.261045	0.775983	456.533	1084.91	940.513	1582.91	1758.35	1971.12	1200.68	1164.57	924.575	1095.79	1667.13	1548.07	2430	3238	3005	3742	5228	5214	6397	3670	4035	5774	4283	5049
SF45436_c14500	696	1414219	1414914	+	Transporter	-1.09841	1.66851e-05	6.25551e-05	-0.238867	0.349707	0.557139	0.276789	0.275925	0.788062	77.2323	160.286	143.18	254.3	296.101	262.338	148.343	146.031	153.589	170.703	261.26	239.817	452	526	503	661	968	763	869	506	737	989	738	860
SF45436_c41820	1203	4152850	4154052	-	Phosphopantothenoylcysteine decarboxylase (EC 4.1.1.36) / Phosphopantothenoylcysteine synthetase (EC 6.3.2.5)	-1.09777	4.84286e-10	3.48173e-09	-0.364715	0.0387247	0.196156	0.2613	0.137185	0.655295	168.649	226.899	217.386	443.382	415.534	451.75	266.954	255.13	266.338	299.778	396.521	397.848	1706	1287	1320	1992	2348	2271	2703	1528	2209	3002	1936	2466
SF45436_c39030	2226	3892589	3894814	-	Multimodular transpeptidase-transglycosylase (EC 2.4.1.129) (EC 3.4.-.-)	-1.09723	1.35895e-06	6.09015e-06	-0.249412	0.27224	0.493037	0.477269	0.0355069	0.431893	208.464	348.148	323.433	685.413	571.653	625.131	346.451	349.213	350.102	365.196	445.962	541.012	3902	3654	3634	5698	5977	5815	6491	3870	5373	6767	4029	6205
SF45436_e67630	393	16737	17129	+	hypothetical protein	-1.09721	5.43141e-05	0.00018741	-0.348686	0.199629	0.417498	0.0562628	0.835932	0.967579	908.422	2118.74	1950.93	3724.19	3482.23	3439.74	2233.82	2143.07	1959.77	2634.93	3704.03	3900.94	3002	3926	3870	5466	6428	5649	7389	4193	5310	8620	5908	7899
SF45436_c14150	276	1380043	1380318	-	HYPOTHETICAL SIGNAL PEPTIDE PROTEIN	-1.0952	9.81974e-07	4.49262e-06	-0.481179	0.0313689	0.177375	0.118863	0.584068	0.92289	56.8767	72.2336	79.678	142.614	137.305	163.003	99.8698	92.427	96.6966	134.494	126.767	146.266	132	94	111	147	178	188	232	127	184	309	142	208
SF45436_c34660	915	3436955	3437869	-	putative acyltransferase protein	-1.0949	0.000160489	0.000498109	0.272665	0.34841	0.555738	0.422692	0.14434	0.665955	70.3146	179.407	174.517	288.25	307.599	308.608	113.617	116.128	120.792	177.374	230.235	267.476	541	774	806	985	1322	1180	875	529	762	1351	855	1261
SF45436_c19820	498	1908441	1908938	-	miscellaneous%3B hypothetical/partial homology	-1.0941	0.000136576	0.000431381	0.201922	0.491611	0.673513	0.349588	0.211697	0.730968	31.0444	18.313	17.5044	49.4667	45.7434	49.9748	19.8018	15.327	23.5916	41.7322	32.6543	38.9727	130	43	44	92	107	104	83	38	81	173	66	100
SF45436_c33070	642	3275954	3276595	-	Maleylacetoacetate isomerase (EC 5.2.1.2) @ Glutathione S-transferase2C zeta (EC 2.5.1.18)	-1.09301	8.66592e-07	3.99432e-06	-0.614957	0.00552087	0.0748971	-0.111466	0.608513	0.931149	46.6804	48.893	57.7073	113.446	100.149	112.942	79.9473	78.2184	76.1373	95.9925	102.471	154.481	252	148	187	272	302	303	432	250	337	513	267	511
SF45436_c07140	1386	718935	720320	+	Sensor histidine kinase	-1.09277	4.88353e-10	3.50727e-09	-0.295613	0.0927114	0.288603	0.393685	0.0241504	0.376783	66.0689	94.4153	100.917	203.239	180.335	172.657	104.924	96.8094	118.15	122.385	143.462	157.816	770	617	706	1052	1174	1000	1224	668	1129	1412	807	1127
SF45436_c20880	516	2015724	2016239	+	Repeats containing protein	-1.09202	6.61536e-06	2.65631e-05	-0.0213039	0.930319	0.964041	0.100596	0.674743	0.943864	65.4543	104.812	89.4603	180.067	179.892	191.535	92.5618	85.2508	84.6095	113.147	201.984	200.855	284	255	233	347	436	413	402	219	301	486	423	534
SF45436_c10840	1260	1073997	1075256	+	N-acetylmuramoyl-L-alanine amidase (EC 3.5.1.28)	-1.08705	7.51863e-06	2.99248e-05	-0.333002	0.170189	0.385462	0.322231	0.183682	0.703108	136.574	239.19	251.107	462.214	436.106	432.263	255.16	253.791	279.96	307.192	366.459	390.787	1447	1421	1597	2175	2581	2276	2706	1592	2432	3222	1874	2537
SF45436_c12000	471	1171644	1172114	+	IAA acetyltransferase (EC 2.3.1.-)	-1.08363	3.32047e-10	2.44148e-09	-0.330624	0.0559587	0.230514	0.363975	0.0312209	0.406286	71.4554	79.2523	78.6584	168.277	147.809	169.188	90.0539	108.322	90.2296	117.835	118.226	140.927	283	176	187	296	327	333	357	254	293	462	226	342
SF45436_b49870	777	367064	367840	+	Transcriptional regulator2C GntR family	-1.08222	1.50407e-08	8.88577e-08	-0.486076	0.0109527	0.108727	-0.104748	0.576775	0.920414	56.4774	72.8804	60.9398	135.434	131.521	134.896	82.5711	90.9967	92.4031	125.697	151.894	155.118	369	267	239	393	480	438	540	352	495	813	479	621
SF45436_c40680	345	4050596	4050940	-	FIG01075120: hypothetical protein	-1.08221	2.54037e-05	9.26921e-05	-0.373421	0.146349	0.358524	0.264004	0.302191	0.804132	172.354	255.738	322.157	479.65	556.007	549.355	338.524	349.913	281.681	366.661	440.648	513.62	500	416	561	618	901	792	983	601	670	1053	617	913
SF45436_c20990	1509	2027036	2028544	-	HtrA protease/chaperone protein	-1.08093	7.31486e-07	3.39738e-06	-0.242919	0.265805	0.485342	0.160644	0.461181	0.874683	222.874	407.033	366.565	665.244	667.762	773.728	365.25	399.068	414.277	509.502	660.963	714.6	2828	2896	2792	3749	4733	4879	4639	2998	4310	6400	4048	5556
SF45436_c22310	585	2169981	2170565	-	Isochorismatase (EC 3.3.2.1)	-1.0806	7.31581e-07	3.39738e-06	0.60877	0.00686072	0.0857397	0.47854	0.0260576	0.379449	36.3887	55.4697	47.0742	96.121	109.543	85.9034	29.2457	32.9625	28.5131	62.8377	66.5468	80.2878	179	153	139	210	301	210	144	96	115	306	158	242
SF45436_c33430	594	3314884	3315477	+	hypothetical protein	-1.08033	0.00684869	0.014273	-0.298766	0.455594	0.644163	0.119335	0.761607	0.958411	34.0355	13.211	9.00537	35.1611	45.8773	39.8837	18.6017	17.246	34.4299	29.1227	43.1393	39.5357	170	37	27	78	128	99	93	51	141	144	104	121
SF45436_c19830	696	1909235	1909930	+	elements of external origin%3B phage-related functions and prophages	-1.07681	0.00138623	0.00343598	0.329992	0.328956	0.538108	0.380295	0.257431	0.773593	38.6161	118.539	126.101	178.895	214.123	202.513	81.0848	71.5726	71.8973	103.561	189.042	165.641	226	389	443	465	700	589	475	248	345	600	534	594
SF45436_c30020	1158	2959258	2960415	+	Chromosome segregation ATPases	-1.07672	5.1384e-07	2.44046e-06	-0.315587	0.141215	0.350983	0.245444	0.25152	0.769016	185.986	315.937	265.013	567.672	503.752	544.939	319.085	327.49	307.124	375.435	480.23	508.172	1811	1725	1549	2455	2740	2637	3110	1888	2452	3619	2257	3032
SF45436_c09970	1278	986860	988137	+	ATP-dependent Clp protease ATP-binding subunit ClpX	-1.07631	0.000519296	0.00144004	-0.115677	0.709163	0.832003	0.258901	0.403735	0.858817	612.3	1570.43	1639.05	2524.92	2789.35	2743.36	1503.73	1402.75	1233.79	1640.76	2451.19	2642.31	6580	9463	10573	12051	16744	14651	16175	8925	10871	17455	12714	17399
SF45436_c30450	510	3000984	3001493	+	hypothetical protein	-1.07326	0.000678963	0.0018276	0.286856	0.370226	0.576217	0.266742	0.392286	0.852075	51.0674	29.9421	28.7466	70.8791	75.141	86.8057	27.2566	37.416	26.4494	47.5813	52.6602	93.6171	219	72	74	135	180	185	117	95	93	202	109	246
SF45436_b56240	747	1022430	1023176	-	Deoxyribose operon repressor2C DeoR family	-1.07185	0.000207606	0.000628275	0.179776	0.539408	0.709378	0.23075	0.416713	0.861595	34.0693	20.7263	16.4435	46.9576	49.021	55.4207	18.6089	17.4782	27.378	38.2747	41.56	49.3655	214	73	62	131	172	173	117	65	141	238	126	190
SF45436_b62940	894	1714039	1714932	+	Transcriptional regulator2C LysR family	-1.07108	3.74662e-05	0.000132783	-0.123653	0.634832	0.78134	0.246972	0.339197	0.825548	46.1595	87.3033	93.2972	159.941	138.837	176.131	75.7517	90.9959	79.6611	111.665	126.503	162.171	347	368	421	534	583	658	570	405	491	831	459	747
SF45436_c19870	699	1911248	1911946	-	FIG01075214: hypothetical protein	-1.07057	1.79384e-09	1.20072e-08	-0.22576	0.205561	0.424703	0.320622	0.0694479	0.545793	96.9767	155.654	147.667	271.213	269.551	296.817	146.176	158.91	161.438	208.983	230.53	231.568	570	513	521	708	885	867	860	553	778	1216	654	834
SF45436_c04220	297	440319	440615	+	FIG00986822: hypothetical protein	-1.06999	0.00733091	0.0151709	-0.0909138	0.820146	0.900186	0.752515	0.0588611	0.525571	36.0376	160.674	128.743	161.381	275.264	242.525	108.01	110.239	126.487	97.0755	173.387	133.964	90	225	193	179	384	301	270	163	259	240	209	205
SF45436_c14800	750	1442881	1443630	-	Alanyl-tRNA synthetase domain protein	-1.06823	4.73143e-07	2.26216e-06	-0.365231	0.0851937	0.278721	0.180748	0.391041	0.851877	83.8811	126.688	154.796	230.992	257.466	275.357	156.988	168.191	144.271	186.123	256.576	232.125	529	448	586	647	907	863	991	628	746	1162	781	897
SF45436_c04210	987	439163	440149	-	FIG049039: Transcriptional regulator2C LysR family	-1.06684	0.00030101	0.000880732	-0.427812	0.147226	0.360012	0.199042	0.499581	0.890047	140.251	294.82	317.752	491.039	539.906	544.794	360.043	340.27	311.545	374.999	492.034	505.956	1164	1372	1583	1810	2503	2247	2991	1672	2120	3081	1971	2573
SF45436_c23620	378	2305081	2305458	-	probable uroporphyrin-III c-methyltransferase (EC 2.1.1.107)	-1.06647	0.00117542	0.00296907	0.0692379	0.834617	0.908693	0.519365	0.110716	0.618734	54.4282	44.8868	33.0197	95.6306	81.6677	101.292	43.6896	49.9505	33.3834	60.7011	63.8793	69.8292	173	80	63	135	145	160	139	94	87	191	98	136
SF45436_c06210	2460	636762	639221	-	Xylulose-5-phosphate phosphoketolase (EC 4.1.2.9) @ Fructose-6-phosphate phosphoketolase (EC 4.1.2.22)	-1.06643	1.06822e-08	6.4169e-08	0.237162	0.206831	0.425935	0.0972693	0.598527	0.928765	30.6495	41.211	35.3552	70.3157	74.1686	79.5728	26.998	30.9463	32.9004	55.4263	80.4279	74.0045	634	478	439	646	857	818	559	379	558	1135	803	938
SF45436_c39930	213	3986066	3986278	-	hypothetical protein	-1.06492	0.00651973	0.0136629	0.300005	0.456274	0.644453	0.40586	0.288649	NA	30.7081	30.8676	18.6026	62.8558	61.9707	43.8159	22.3119	16.0315	26.5575	41.1717	57.8384	29.1582	55	31	20	50	62	39	40	17	39	73	50	32
SF45436_c40200	981	4007007	4007987	-	NADH pyrophosphatase (EC 3.6.1.22)	-1.06466	2.82215e-07	1.39852e-06	-0.266611	0.198945	0.416458	-0.00546301	0.978841	0.997158	87.7686	132.529	111.075	209.354	217.023	265.403	141.216	123.263	133.217	185.646	249.657	259.768	724	613	550	767	1000	1088	1166	602	901	1516	994	1313
SF45436_c35270	1383	3494778	3496160	+	Peptidase M23B precursor	-1.06362	0.000984464	0.00254093	-0.00998823	0.975325	0.98883	0.309509	0.337357	0.824142	145.409	342.442	287.794	545.405	526.014	549.028	250.164	245.308	285.161	344.758	436.129	526.82	1691	2233	2009	2817	3417	3173	2912	1689	2719	3969	2448	3754
SF45436_c05100	867	527575	528441	+	macromolecule metabolism%3B macromolecule degradation%3B degradation of proteins2C peptides2C glycopeptides	-1.0635	1.86732e-06	8.19015e-06	-0.314286	0.159057	0.373714	0.444725	0.0456922	0.487459	114.809	224.077	224.625	405.2	387.492	382.828	248.173	228.898	222.168	254.672	331.933	277.583	837	916	983	1312	1578	1387	1811	988	1328	1838	1168	1240
SF45436_b56970	1179	1115188	1116366	-	STRUCTURAL ELEMENTS%3B Cell Exterior%3B surface polysaccharides/antigens	-1.06318	3.99081e-07	1.93254e-06	0.0436857	0.835778	0.909362	0.290816	0.162456	0.682449	52.3508	64.4005	67.2157	120.37	135.793	127.465	54.3163	71.0438	53.1462	86.6084	98.4313	128.896	519	358	400	530	752	628	539	417	432	850	471	783
SF45436_d65860	2475	39722	42196	+	putative ATP/GTP-binding protein	-1.06002	0.00293509	0.00671867	-0.0246449	0.94497	0.972284	0.168111	0.635822	0.934343	36.7583	15.4247	12.5675	45.3308	39.5692	50.6644	16.2254	20.8575	29.0676	40.6261	39.6218	40.3852	765	180	157	419	460	524	338	257	496	837	398	515
SF45436_c04800	639	500801	501439	-	2-dehydro-3-deoxyphosphogalactonate aldolase (EC 4.1.2.21)	-1.05997	2.01895e-05	7.4588e-05	0.069324	0.78334	0.876209	0.526883	0.0315776	0.406286	28.847	24.5613	33.1747	72.4937	62.6371	45.6884	26.9602	22.6327	32.6862	38.7277	37.7878	48.9007	155	74	107	173	188	122	145	72	144	206	98	161
SF45436_c31710	288	3128754	3129041	-	hypothetical protein	-1.05955	1.6392e-06	7.25045e-06	-0.709352	0.00125193	0.03193	0.146735	0.498067	0.889456	90.8447	103.836	87.3646	195.246	212.899	178.646	148.513	172.27	140.512	151.832	167.683	211.606	220	141	127	210	288	215	360	247	279	364	196	314
SF45436_b64160	957	1834408	1835364	-	Ribose/xylose/arabinose/galactoside ABC-type transport systems2C permease components	-1.0575	4.64518e-06	1.91385e-05	-0.199385	0.390183	0.591087	-0.0137575	0.951357	0.991501	34.1736	20.8323	20.909	54.5604	51.167	54.0118	24.7057	27.4956	35.9202	52.471	59.4739	49.4844	275	94	101	195	230	216	199	131	237	418	231	244
SF45436_c31530	1878	3105651	3107528	+	5'-nucleotidase (EC 3.1.3.5)	-1.05714	2.02707e-06	8.82248e-06	-0.721277	0.00118644	0.0312834	-0.0951474	0.66864	0.941291	220.687	453.882	353.933	703.491	678.716	756.898	562.927	593.931	538.01	641.594	874.31	769.309	3485	4019	3355	4934	5987	5940	8898	5553	6966	10030	6664	7444
SF45436_c30780	720	3030566	3031285	-	MotA/TolQ/ExbB proton channel family protein	-1.05706	0.000657823	0.00177916	-0.383248	0.216812	0.43631	0.482679	0.119625	0.63419	233.223	605.046	607.562	994.452	949.472	1062.57	579.037	626.308	679.294	618.007	687.843	845.884	1412	2054	2208	2674	3211	3197	3509	2245	3372	3704	2010	3138
SF45436_b57280	1212	1149041	1150252	-	High-affinity leucine-specific transport system2C periplasmic binding protein LivK (TC 3.A.1.4.1)	-1.05666	0.000971561	0.00251267	0.354925	0.274326	0.494839	0.149942	0.63538	0.934343	25.6099	11.7245	12.0963	30.0463	36.8885	36.922	13.2339	11.7668	14.0019	26.3654	38.4225	29.1447	261	67	74	136	210	187	135	71	117	266	189	182
SF45436_b58120	366	1225952	1226317	+	FIG00794847: hypothetical protein	-1.05538	9.32651e-05	0.000305683	-0.297962	0.270639	0.491607	-0.0208032	0.937831	0.990385	73.4339	102.568	98.5178	182.168	223.37	162.804	129.848	115.25	91.1484	159.19	176.379	241.81	226	177	182	249	384	249	400	210	230	485	262	456
SF45436_b59940	561	1407686	1408246	+	hypothetical protein	-1.05507	5.09188e-06	2.07649e-05	-0.509952	0.0274661	0.167982	-0.0398071	0.863084	0.975962	347.657	560.659	538.556	966.534	926.738	1110.77	676.86	705.355	676.618	859.761	989.52	1239.23	1640	1483	1525	2025	2442	2604	3196	1970	2617	4015	2253	3582
SF45436_c41440	1119	4118254	4119372	-	DNA polymerase III beta subunit (EC 2.7.7.7)	-1.05502	0.000210992	0.000637194	-0.45372	0.111017	0.314545	0.0222735	0.937565	0.9903	129.871	302.877	329.843	517.824	545.852	519.45	356.219	344.468	342.845	393.888	594.07	571.326	1222	1598	1863	2164	2869	2429	3355	1919	2645	3669	2698	3294
SF45436_b58550	561	1270053	1270613	-	FIG01074507: hypothetical protein	-1.05329	1.07476e-05	4.16539e-05	0.188613	0.435022	0.627981	0.366847	0.121595	0.634538	49.8166	82.4165	68.5114	136.985	124.476	153.136	59.723	57.2877	58.1731	99.1455	93.5498	128.698	235	218	194	287	328	359	282	160	225	463	213	372
SF45436_c00540	396	53112	53507	-	Small heat shock protein	-1.05324	2.34599e-08	1.34731e-07	-0.571378	0.00244112	0.0471313	0.28023	0.136531	0.655295	595.521	901.383	934.557	1789.84	1565.03	1686.6	1306.02	1244.75	1058.9	1255.91	1469.02	1427.21	1983	1683	1868	2647	2911	2791	4353	2454	2891	4140	2361	2912
SF45436_c37740	1293	3766864	3768156	-	Sensor histidine kinase PrrB (RegB) (EC 2.7.3.-)	-1.05276	1.98259e-09	1.31797e-08	-0.179262	0.308724	0.521596	0.273164	0.115221	0.626433	54.3574	44.452	50.8702	106.029	95.9941	109.194	51.0895	50.1774	68.428	69.4028	92.0396	96.6669	591	271	332	512	583	590	556	323	610	747	483	644
SF45436_c07970	981	802492	803472	-	Predicted NAD regulator in Alphaproteobacteria	-1.05273	2.37781e-09	1.56691e-08	-0.244249	0.166997	0.381602	0.442371	0.0114172	0.270972	66.1901	78.696	75.5313	151.761	136.941	167.829	75.2104	77.807	107.49	102.742	123.07	110.594	546	364	374	556	631	688	621	380	727	839	490	559
SF45436_c27840	459	2734851	2735309	+	hypothetical protein	-1.05106	2.97365e-07	1.46718e-06	-0.51013	0.0128178	0.119915	0.161976	0.427024	0.861595	224.375	256.449	240.418	490.612	510.68	492.16	397.588	322.522	305.89	322.443	496.004	518.404	866	555	557	841	1101	944	1536	737	968	1232	924	1226
SF45436_c11820	1743	1154675	1156417	-	Adenylate cyclase (EC 4.6.1.1)	-1.05079	2.01448e-06	8.77896e-06	0.380886	0.0892125	0.284158	0.15098	0.48944	0.883024	31.522	21.1725	23.1877	45.6262	57.2862	54.9173	19.9722	19.2452	19.306	33.7028	48.3454	60.5748	462	174	204	297	469	400	293	167	232	489	342	544
SF45436_c20350	279	1967592	1967870	-	hypothetical protein	-1.05033	0.000383817	0.00109703	-0.319131	0.28081	0.499569	0.102603	0.727696	0.950724	212.273	348.162	340.848	633.424	606.649	623.558	360.264	363.573	398.744	490.858	581.096	664.338	498	458	480	660	795	727	846	505	767	1140	658	955
SF45436_b64960	471	1915705	1916175	-	hypothetical protein	-1.04916	8.18687e-05	0.000271952	-0.53666	0.0435864	0.206053	-0.106732	0.683936	0.947107	55.0434	49.5327	79.079	125.071	131.989	122.446	83.7476	104.91	77.9116	113.244	115.611	180.074	218	110	188	220	292	241	332	246	253	444	221	437
SF45436_c32700	840	3233988	3234827	+	Transcriptional regulator2C AraC family	-1.04767	4.50129e-06	1.86134e-05	0.126549	0.584266	0.743276	0.220436	0.32606	0.813268	38.5087	33.0759	25.2365	61.5223	69.6992	69.7965	32.2486	27.4994	29.1817	50.4836	58.958	63.5395	272	131	107	193	275	245	228	115	169	353	201	275
SF45436_c38480	525	3843089	3843613	-	FIG00984531: hypothetical protein	-1.04756	1.3114e-08	7.80864e-08	-0.342096	0.0636323	0.243875	0.324293	0.07556	0.5667	116.206	139.373	123.777	229.003	274.539	278.958	168.824	161.457	149.742	184.887	213.07	228.095	513	345	328	449	677	612	746	422	542	808	454	617
SF45436_b56220	2385	1018887	1021271	-	Aldehyde dehydrogenase (EC 1.2.1.3)	-1.04585	1.14079e-07	5.90743e-07	-0.300074	0.128441	0.337536	0.253471	0.196201	0.715792	54.002	41.262	40.6205	95.5424	92.2118	93.3128	50.0648	51.9638	65.5591	68.0994	73.4526	94.316	1083	464	489	851	1033	930	1005	617	1078	1352	711	1159
SF45436_c02310	402	239734	240135	-	hypothetical protein	-1.04556	9.27371e-05	0.000304375	-0.163382	0.542679	0.712413	0.291536	0.270823	0.780985	63.012	82.8312	86.7383	137.879	174.239	166.083	75.6605	106.428	78.2954	93.236	134.228	164.634	213	157	176	207	329	279	256	213	217	312	219	341
SF45436_c21450	930	2076642	2077571	-	Cell division protein FtsQ	-1.04525	0.000111931	0.000359556	-0.275945	0.307929	0.52125	0.4186	0.121322	0.634538	118.157	248.807	247.754	437.638	415.955	413.504	242.859	260.261	240.338	248.658	300.969	398.603	924	1091	1163	1520	1817	1607	1901	1205	1541	1925	1136	1910
SF45436_c37260	1542	3714572	3716113	+	Ribose transport ATP-binding protein rbsA	-1.04486	7.21628e-05	0.00024271	0.275215	0.300446	0.515525	-0.085874	0.741145	0.950963	29.6924	21.1815	19.6576	49.837	42.9388	53.3852	16.6427	20.321	21.6345	43.8611	50.1731	61.1705	385	154	153	287	311	344	216	156	230	563	314	486
SF45436_c14700	591	1432918	1433508	-	HYPOTHETICAL/UNKNOWN PROTEIN	-1.0446	4.6882e-06	1.9304e-05	0.238003	0.304198	0.517299	0.319136	0.155637	0.677928	45.4769	47.0115	50.9542	87.896	106.99	100.418	44.6294	38.0658	38.5314	63.4194	74.2093	99.8335	226	131	152	194	297	248	222	112	157	312	178	304
SF45436_c06460	627	662160	662786	+	Glutathione S-transferase (EC 2.5.1.18)	-1.04443	1.40172e-08	8.32454e-08	-1.46314	1.07473e-15	1.43175e-12	0.0987132	0.58751	0.924489	91.801	115.347	130.499	245.132	226.142	223.272	310.386	327.727	290.321	196.77	223.207	229.063	484	341	413	574	666	585	1638	1023	1255	1027	568	740
SF45436_c25880	399	2526371	2526769	-	response regulator receiver protein	-1.04427	6.06767e-05	0.000206739	0.412923	0.12073	0.329023	0.32196	0.209021	0.727941	47.3908	37.2088	68.5221	96.6372	118.455	100.159	47.3456	32.7224	34.171	75.5711	75.3378	101.663	159	70	138	144	222	167	159	65	94	251	122	209
SF45436_b59260	462	1337693	1338154	-	Phospholipid-binding protein	-1.04246	6.52075e-06	2.62453e-05	-0.215656	0.354138	0.560632	-0.0428633	0.847245	0.96983	30.1171	34.8893	34.3062	57.3783	77.418	68.3721	39.3464	48.2598	27.9416	59.5454	79.9973	71.4163	117	76	80	99	168	132	153	111	89	229	150	170
SF45436_c35390	741	3508160	3508900	-	FIG000875: Thioredoxin domain-containing protein EC-YbbN	-1.04191	4.88592e-06	2.0009e-05	-0.348137	0.126851	0.335967	0.283804	0.212343	0.732083	197.244	387.258	327.256	617.198	597.325	660.422	384.491	397.122	377.587	423.944	526.035	590.634	1229	1353	1224	1708	2079	2045	2398	1465	1929	2615	1582	2255
SF45436_c25250	789	2468615	2469403	+	ABC-type hemin transport system2C ATPase component	-1.04109	0.00549823	0.0117247	-0.203453	0.587499	0.745538	0.319022	0.394642	0.855804	179.064	424.718	433.65	757.481	736.918	639.352	410.491	380.091	403.331	436.369	633.311	641.044	1188	1580	1727	2232	2731	2108	2726	1493	2194	2866	2028	2606
SF45436_c16000	393	1544423	1544815	+	FIG00450019: hypothetical protein	-1.03789	5.03048e-06	2.05391e-05	-0.812041	0.000347938	0.0150495	0.177635	0.43272	0.861595	247.229	277.93	317.09	615.248	505.433	607.694	464.057	545.351	468.72	480.218	586.199	462.246	817	515	629	903	933	998	1535	1067	1270	1571	935	936
SF45436_c20110	1773	1940667	1942439	+	Adenylate cyclase (EC 4.6.1.1)	-1.0377	1.15139e-10	9.05388e-10	-0.110651	0.493707	0.675399	0.251463	0.11426	0.624394	40.7816	43.6621	55.5357	98.1656	99.5452	89.0803	53.5418	53.2468	44.0943	68.6366	86.7165	86.0407	608	365	497	650	829	660	799	470	539	1013	624	786
SF45436_b62920	642	1711652	1712293	+	hypothetical protein	-1.03509	8.56314e-05	0.000283105	0.707574	0.00874027	0.0959835	0.122543	0.63718	0.934343	38.7151	36.6698	53.0784	83.8332	89.5371	89.4588	27.5744	31.6003	19.6556	57.0716	80.2116	104.902	209	111	172	201	270	240	149	101	87	305	209	347
SF45436_c01990	1209	195303	196511	+	Aspartate aminotransferase (EC 2.6.1.1)	-1.03355	4.78364e-08	2.62733e-07	-0.0663273	0.728081	0.842994	0.190714	0.304689	0.80656	33.3459	29.9978	29.4965	57.141	63.5704	69.6728	31.8401	29.0747	36.3512	44.1176	55.2292	68.0659	339	171	180	258	361	352	324	175	303	444	271	424
SF45436_c04380	747	457154	457900	-	Uncharacterized protein2C possibly including a L2CD-transpeptidase domain	-1.0329	9.24637e-05	0.000303624	-0.314722	0.23363	0.453953	0.117638	0.65564	0.938984	238.166	455.412	319.323	695.044	681.449	694.521	494.806	458.467	305.623	535.845	606.249	766.983	1496	1604	1204	1939	2391	2168	3111	1705	1574	3332	1838	2952
SF45436_c07280	459	737293	737751	-	Membrane alanine aminopeptidase N (EC 3.4.11.2)	-1.03277	3.54766e-05	0.000126356	-0.742987	0.00289021	0.0521577	0.374804	0.132125	0.648153	158.824	225.49	239.555	421.775	461.514	391.017	359.797	337.838	344.758	280.567	324.765	378.02	613	488	555	723	995	750	1390	772	1091	1072	605	894
SF45436_c33780	324	3345682	3346005	+	hypothetical protein	-1.03256	0.00140625	0.00347799	-0.283777	0.38123	0.58455	0.0268789	0.932365	0.989084	55.4245	26.8386	40.9689	93.3874	78.8516	82.7218	38.5034	67.5749	46.5576	58.9532	96.5795	95.8441	151	41	67	113	120	112	105	109	104	159	127	160
SF45436_c34890	510	3461333	3461842	+	Phosphohistidine phosphatase SixA	-1.03184	6.87364e-09	4.24927e-08	-0.277709	0.12008	0.328346	0.132358	0.445626	0.867549	60.1616	69.4491	62.1547	123.382	140.681	126.689	68.7238	87.8292	76.2197	114.949	105.32	136.24	258	167	160	235	337	270	295	223	268	488	218	358
SF45436_b57010	1194	1118804	1119997	-	Lipopolysaccharide biosynthesis protein RffA	-1.03103	6.40142e-05	0.000217239	0.361394	0.168274	0.382936	0.479557	0.0602507	0.531224	28.8844	14.9209	16.7587	43.282	41.5457	40.2845	16.6176	15.3088	15.6707	26.0586	31.3664	32.5099	290	84	101	193	233	201	167	91	129	259	152	200
SF45436_c32540	780	3217114	3217893	-	Methionine ABC transporter substrate-binding protein	-1.03086	4.24497e-07	2.04252e-06	-0.622222	0.00220408	0.0442211	0.122279	0.543515	0.904527	51.8387	80.2135	66.2934	122.211	132.107	149.104	96.1147	99.6599	108.226	113.046	138.043	120.183	340	295	261	356	484	486	631	387	582	734	437	483
SF45436_c26770	402	2618244	2618645	-	Phenylacetic acid degradation protein PaaE2C ketothiolase	-1.02977	0.000910024	0.00236885	0.282454	0.368751	0.575477	0.271757	0.375821	0.845823	33.4289	63.3105	56.6756	95.916	115.453	99.4116	36.057	48.4674	41.1321	74.7083	82.7435	100.422	113	120	115	144	218	167	122	97	114	250	135	208
SF45436_c23730	735	2317446	2318180	+	hypothetical protein	-1.02944	1.24899e-06	5.6383e-06	-0.20166	0.344201	0.551665	0.311272	0.136685	0.655295	37.6997	52.229	40.9714	85.9764	98.1944	81.7209	52.8586	43.1791	53.4791	58.8397	75.7613	80.5384	233	181	152	236	339	251	327	158	271	360	226	305
SF45436_c01090	1884	108570	110453	-	Adenylate cyclase (EC 4.6.1.1)	-1.02863	3.80306e-10	2.76638e-09	0.252172	0.129627	0.338207	0.264642	0.102599	0.611581	38.7576	33.6597	30.9165	71.0631	70.9665	69.3519	28.1891	26.121	32.5658	51.1386	55.582	69.4335	614	299	294	500	628	546	447	245	423	802	425	674
SF45436_c04240	819	440921	441739	-	FIG00983684: hypothetical protein	-1.02787	7.42715e-05	0.000248405	-0.409156	0.114746	0.32084	0.00323324	0.990045	0.997869	304.207	631.35	576.212	949.767	1029.92	1100.97	695.456	711.979	598.952	814.955	1086.05	1173.27	2095	2438	2382	2905	3962	3768	4794	2903	3382	5556	3610	4951
SF45436_b51920	2364	570403	572766	-	Succinoglycan biosynthesis transport protein exoP	-1.02749	0.00125785	0.00315345	-0.414997	0.192664	0.410577	0.442892	0.164319	0.682449	175.066	296.603	313.771	618.67	482.986	499.154	374.022	363.324	309.662	351.856	388.869	436.936	3480	3306	3744	5462	5363	4931	7442	4276	5047	6924	3731	5322
SF45436_c34450	282	3415781	3416062	+	Glycerol-3-phosphate transport-related protein GlpU	-1.02701	0.0142621	0.0272488	-0.534816	0.200591	0.418415	-0.290267	0.477002	0.880235	24.4595	34.5963	23.184	70.2647	53.6023	43.2781	38.3396	37.0389	43.2049	62.6215	85.6255	56.4358	58	46	33	74	71	51	91	52	84	147	98	82
SF45436_c01100	705	110459	111163	-	FIG01074319: hypothetical protein	-1.02696	7.64066e-05	0.000254839	-0.455093	0.0795241	0.270078	0.100521	0.69696	0.947821	61.2332	106.195	127.301	183.448	204.746	210.45	153.19	143.027	106.572	141.601	192.22	225.193	363	353	453	483	678	620	909	502	518	831	550	818
SF45436_c36330	762	3597318	3598079	+	Cystine ABC transporter2C ATP-binding protein	-1.02571	0.0001418	0.000445602	0.362238	0.185159	0.404459	0.527925	0.0483991	0.502513	48.2251	26.4417	30.1597	57.9807	76.5544	80.3955	22.4524	31.1051	28.9328	40.6743	51.0891	57.8177	309	95	116	165	274	256	144	118	152	258	158	227
SF45436_c23960	2070	2341034	2343103	+	FIG003492: Threonine dehydrogenase and related Zn-dependent dehydrogenases	-1.02551	1.86457e-07	9.38648e-07	-0.520976	0.00807035	0.0925242	0.349966	0.0745231	0.563344	78.7656	111.373	107.577	211.237	204.26	189.939	128.97	130.417	167.327	138.818	160.095	176.27	1371	1087	1124	1633	1986	1643	2247	1344	2388	2392	1345	1880
SF45436_b62080	729	1624297	1625025	-	Transcriptional regulator PhnF	-1.0248	1.19776e-05	4.60011e-05	-0.449308	0.0548416	0.229599	0.219772	0.345323	0.831148	80.4246	130.92	143.493	220.383	249.113	250.463	138.694	127.573	216.672	183.41	207.861	227.363	493	450	528	600	853	763	851	463	1089	1113	615	854
SF45436_b58100	1635	1223905	1225539	-	NAD-specific glutamate dehydrogenase (EC 1.4.1.2)%3B NADP-specific glutamate dehydrogenase (EC 1.4.1.4)	-1.02477	8.1177e-08	4.28196e-07	0.854979	1.49025e-05	0.00168247	0.261989	0.16417	0.682449	26.5488	27.1112	27.7487	53.0618	53.648	58.8376	13.5887	14.3738	17.0328	38.5742	44.3053	55.4357	365	209	229	324	412	402	187	117	192	525	294	467
SF45436_a44820	258	279006	279263	-	hypothetical protein	-1.02468	0.00106099	0.00271431	-0.303305	0.333033	0.541942	0.306505	0.322946	0.813268	64.5324	105.223	110.578	170.208	234.354	162.317	112.364	100.432	130.99	131.772	181.451	146.692	140	128	144	164	284	175	244	129	233	283	190	195
SF45436_c29950	276	2954158	2954433	+	FIG00480737: hypothetical protein	-1.02387	0.00112015	0.00284735	-0.0709566	0.821476	0.901162	0.568489	0.0701237	0.54828	234.832	600.922	628.81	942.03	1043.67	987.555	591.901	537.823	406.231	528.837	653.474	823.452	545	782	876	971	1353	1139	1375	739	773	1215	732	1171
SF45436_e68900	534	146673	147206	-	Predicted transcriptional regulator of NADH dehydrogenase2C Rrf2 family	-1.02324	3.62031e-05	0.000128777	-0.119785	0.629592	0.776613	0.247591	0.314142	0.8087	73.047	105.251	123.546	214.112	217.285	180.149	119.256	125.635	82.3008	142.852	168.875	203.897	328	265	333	427	545	402	536	334	303	635	366	561
SF45436_b64440	585	1863498	1864082	+	3-polyprenyl-4-hydroxybenzoate carboxy-lyase UbiX (EC 4.1.1.-)	-1.02301	2.29902e-06	9.90461e-06	-0.32895	0.129141	0.338103	-0.18912	0.369568	0.840955	42.894	48.9439	45.7196	90.1706	98.6252	89.994	63.9749	41.5464	65.952	83.373	107.823	127.731	211	135	135	197	271	220	315	121	266	406	256	385
SF45436_c19260	420	1863633	1864052	+	Inosine-5'-monophosphate dehydrogenase (EC 1.1.1.205)	-1.02275	0.00353006	0.00793357	0.436508	0.213793	0.433146	0.458778	0.190278	0.7057	160.264	507.501	523.598	819.235	837.911	760.639	321.92	295.558	261.772	460.788	620.086	678.833	566	1005	1110	1285	1653	1335	1138	618	758	1611	1057	1469
SF45436_c20900	1230	2017593	2018822	-	Mobile element protein	-1.02084	0.00505669	0.0108857	-0.41243	0.2571	0.475827	0.253028	0.479983	0.881046	6.86472	11.208	8.21465	17.198	20.9438	14.7862	9.6594	8.00194	16.9809	13.6734	17.8283	13.0967	71	65	51	79	121	76	100	49	144	140	89	83
SF45436_c06490	936	663582	664517	+	Glycine cleavage system transcriptional activator	-1.02075	6.09163e-05	0.000207448	-0.452509	0.0754168	0.262324	0.562907	0.0266532	0.382435	66.4501	113.069	94.6141	171.931	174.232	208.878	103.198	106.656	164.415	107.296	124.775	143.904	523	499	447	601	766	817	813	497	1061	836	474	694
SF45436_b56880	1839	1102414	1104252	-	ATP-binding component of a ABC transport system (oligopeptide)	-1.02072	0.000972864	0.0025142	0.10686	0.729973	0.844023	0.256081	0.407709	0.858817	115.497	294.781	304.988	472.776	464.003	513.739	215.849	228.39	219.657	311.008	389.216	514.497	1786	2556	2831	3247	4008	3948	3341	2091	2785	4761	2905	4875
SF45436_b48910	408	265669	266076	+	4-carboxymuconolactone decarboxylase (EC 4.1.1.44)	-1.02064	6.47046e-06	2.60583e-05	-0.0738577	0.746032	0.853944	0.140858	0.524932	0.898349	48.6772	71.2165	59.2412	113.538	118.451	129.036	56.2021	71.3858	60.4354	97.1648	124.404	107.032	167	137	122	173	227	220	193	145	170	330	206	225
SF45436_c35950	588	3558546	3559133	+	2'-5' RNA ligase	-1.01893	0.00116545	0.0029501	-0.454959	0.14707	0.359763	-0.0263415	0.933053	0.989084	403.492	999.492	858.849	1464.51	1586.61	1530.23	1237.41	1206.56	655.169	1151.05	1643.45	1871.86	1995	2771	2549	3216	4382	3760	6124	3532	2656	5634	3922	5671
SF45436_c10930	366	1082652	1083017	+	FIG01075925: hypothetical protein	-1.01767	0.018206	0.0336759	0.775013	0.0761407	0.263306	0.11989	0.779279	0.962228	23.07	56.2097	79.572	80.476	118.084	120.959	31.8127	29.087	31.3075	60.7219	111.751	122.496	71	97	147	110	203	185	98	53	79	185	166	231
SF45436_c38760	1857	3867826	3869682	-	ABC transporter2C periplasmic substrate-binding protein	-1.01743	1.09965e-07	5.70743e-07	-0.115997	0.545417	0.714038	0.0940611	0.622258	0.934343	81.7162	132.713	111.488	198.842	232.963	226.931	118.491	118.226	115.989	158.622	217.6	241.429	1276	1162	1045	1379	2032	1761	1852	1093	1485	2452	1640	2310
SF45436_d65640	348	23334	23681	-	Heat shock protein 60 family co-chaperone GroES	-1.01661	0.17299	0.232639	0.566594	0.459574	0.647057	0.436423	0.553441	NA	8.54339	12.7985	0	15.3888	13.4592	14.4407	1.70705	4.04039	8.75271	11.7369	14.1604	6.13485	25	21	0	20	22	21	5	7	21	34	20	11
SF45436_c14680	207	1432202	1432408	-	hypothetical protein	-1.01239	0.00481868	0.0104595	-0.308802	0.38993	0.590972	0.165428	0.644652	0.934585	402.158	836.065	1003.03	1548.38	1528.35	1440.44	976.313	979.095	818.418	950.021	1520.01	1559.24	700	816	1048	1197	1486	1246	1701	1009	1168	1637	1277	1663
SF45436_c18860	168	1829284	1829451	+	L-proline glycine betaine ABC transport system permease protein ProW (TC 3.A.1.12.1)	-1.00986	7.31014e-05	0.000245502	-0.119696	0.64066	0.78706	0.268033	0.282525	0.791925	64.4172	114.882	125.003	170.541	201.494	232.18	111.739	106.411	107.92	140.153	195.06	169.824	91	91	106	107	159	163	158	89	125	196	133	147
SF45436_b59860	483	1399984	1400466	+	hypothetical protein	-1.00727	9.48051e-05	0.00031011	-0.270681	0.295667	0.512208	0.106775	0.669854	0.941291	23.1446	31.1768	29.9433	51.003	55.9798	60.9403	29.5182	34.933	36.6366	40.5411	66.3166	50.6307	94	71	73	92	127	123	120	84	122	163	130	126
SF45436_c17040	372	1649670	1650041	-	Dihydroneopterin aldolase (EC 4.1.2.25)	-1.00597	0.00154662	0.00378249	-0.279128	0.380215	0.584225	0.67111	0.0340078	0.421319	44.117	71.2668	93.2007	130.284	144.794	141.523	94.2181	77.7542	79.5408	62.326	98.6891	101.738	138	125	175	181	253	220	295	144	204	193	149	195
SF45436_a42320	402	42308	42709	+	mobilisation protein	-1.00562	0.000544779	0.00150456	-0.411969	0.156601	0.370557	0.0813407	0.779372	0.962228	278.673	558.715	623.924	1036.43	994.06	900.657	706.362	635.073	600.746	629.343	1138.8	1003.73	942	1059	1266	1556	1877	1513	2390	1271	1665	2106	1858	2079
SF45436_c12940	333	1266386	1266718	-	probable iron binding protein from the HesB_IscA_SufA family	-1.00561	0.000816803	0.0021576	-0.188231	0.531174	0.703701	0.410759	0.170944	0.688859	187.136	532.454	519.391	706.001	970.514	806.298	539.464	494.622	375.026	516.239	763.592	589.247	524	836	873	878	1518	1122	1512	820	861	1431	1032	1011
SF45436_c30660	819	3017395	3018213	+	Integrase	-1.00557	7.13101e-05	0.000240437	0.0464361	0.855405	0.92079	0.307257	0.220206	0.740807	45.014	39.1033	35.8016	67.0231	85.0038	89.1174	38.1529	34.3359	43.7437	47.8177	85.139	63.0359	310	151	148	205	327	305	263	140	247	326	283	266
SF45436_b52610	1074	640018	641091	+	putative LacI family HTH-type transcriptional regulator	-1.0042	4.20858e-09	2.67976e-08	-0.27319	0.110302	0.313318	0.241761	0.153716	0.677928	76.5144	84.915	101.273	171.53	158.782	195.853	103.876	106.978	106.15	128.073	148.89	168.423	691	430	549	688	801	879	939	572	786	1145	649	932
SF45436_c20380	1221	1971873	1973093	-	ABC-type Fe3+ transport system2C periplasmic component	-1.00282	0.000109222	0.000351584	0.389767	0.134485	0.343979	0.235521	0.361653	0.836557	48.2124	85.4614	85.5105	135.308	146.292	156.595	57.0213	64.6519	45.3785	83.4325	147.109	142.265	495	492	527	617	839	799	586	393	382	848	729	895
SF45436_c08340	333	834961	835293	+	Ferredoxin	-1.00273	0.00114069	0.0028939	0.609779	0.0634245	0.243499	0.3155	0.288003	0.792217	22.8563	14.012	16.0636	34.5763	30.0489	43.8361	11.0604	10.2544	13.9383	29.9426	34.0361	23.3134	64	22	27	43	47	61	31	17	32	83	46	40
SF45436_b56930	831	1110101	1110931	+	Metal-dependent hydrolases of the beta-lactamase superfamily I	-1.00067	0.000206629	0.000625597	-0.457364	0.0898438	0.284726	0.0855938	0.750641	0.954315	199.208	420.097	471.335	716.942	737.334	726.258	491.398	517.27	487.672	549.48	689.067	816.742	1392	1646	1977	2225	2878	2522	3437	2140	2794	3801	2324	3497
SF45436_c09930	858	983121	983978	+	dioxygenase (EC 1.13.11.-)	-0.999214	0.000177117	0.000546224	-0.20333	0.445628	0.635543	0.147375	0.579534	0.920414	136.666	275.865	255.383	462.504	417.61	453.503	257.838	281.164	229.232	351.572	365.567	487.02	986	1116	1106	1482	1683	1626	1862	1201	1356	2511	1273	2153
SF45436_c15970	363	1542515	1542877	-	Glycine cleavage system H protein	-0.997442	0.000426818	0.00120474	-0.302933	0.284866	0.503448	0.329958	0.241352	0.757162	70.1095	179.955	147.361	267.766	258.646	263.035	128.63	157.151	202.184	181.355	215.168	232.046	214	308	270	363	441	399	393	284	506	548	317	434
SF45436_c25950	780	2537229	2538008	-	5-aminopentanamidase (EC 3.5.1.30) / Omega amidase (Nit2 homolog)	-0.996538	2.57725e-07	1.2809e-06	0.156136	0.427123	0.621194	0.485444	0.0108528	0.268447	40.4037	32.6292	35.3057	80.3297	70.1476	66.8819	33.9676	26.782	36.4472	49.9006	52.1213	53.2487	265	120	139	234	257	218	223	104	196	324	165	214
SF45436_c02550	114	265145	265258	-	hypothetical protein	-0.996113	0.138961	0.193384	1.46303	0.0401329	0.199496	0.662721	0.322151	NA	77.1963	9.3022	10.4273	65.767	72.834	60.8751	12.5064	12.3338	11.4509	46.3663	36.7426	42.5623	74	5	6	28	39	29	12	7	9	44	17	25
SF45436_c31700	807	3127871	3128677	-	UTP--glucose-1-phosphate uridylyltransferase (EC 2.7.7.9)	-0.995318	5.86765e-05	0.00020083	-0.554515	0.0251305	0.161578	0.0912451	0.712088	0.950724	161.365	375.034	312.275	510.978	603.611	574.978	434.461	443.795	366.656	474.867	585.905	525.735	1095	1427	1272	1540	2288	1939	2951	1783	2040	3190	1919	2186
SF45436_c21630	708	2096594	2097301	-	DnaJ-like protein DjlA	-0.993644	0.00109497	0.00279047	-0.399806	0.188926	0.407605	0.124466	0.682128	0.947107	131.69	330.118	352.023	509.435	565.326	543.838	375.73	337.328	359.334	336.808	538.721	609.94	784	1102	1258	1347	1880	1609	2239	1189	1754	1985	1548	2225
SF45436_c19250	660	1862832	1863491	+	Dihydrofolate reductase (EC 1.5.1.3)	-0.993036	1.18656e-05	4.56225e-05	-0.137555	0.545295	0.714038	0.0766466	0.732139	0.950724	48.8309	62.3416	82.249	138.751	112.579	132.341	78.127	69.6941	63.9516	97.1969	122.076	144.975	271	194	274	342	349	365	434	229	291	534	327	493
SF45436_c32020	2538	3166043	3168580	+	Glycogen phosphorylase (EC 2.4.1.1)	-0.992321	0.000583869	0.00159887	-0.612696	0.033712	0.183012	0.108542	0.706727	0.950234	298.716	591.813	611.918	968.197	990.007	1030.28	783.691	755.737	757.628	738.488	1006.15	1027.39	6375	7082	7839	9177	11802	10927	16741	9549	13257	15602	10364	13435
SF45436_c18870	1047	1829444	1830490	+	L-proline glycine betaine ABC transport system permease protein ProV (TC 3.A.1.12.1)	-0.991326	0.000182492	0.0005595	-0.501364	0.0582966	0.234914	0.154166	0.559428	0.910235	64.2894	135.519	141.54	214.059	229.98	233.131	153.535	161.344	167.349	169.009	211.092	228.749	566	669	748	837	1131	1020	1353	841	1208	1473	897	1234
SF45436_b49780	1269	357430	358698	+	D-glycerate 2-kinase (EC 2.7.1.-)	-0.991309	0.00955658	0.0192093	-0.397342	0.298816	0.514012	-2.04286	6.61994e-08	3.2209e-05	36.3613	20.3901	19.6713	37.9809	61.4036	52.9897	24.998	40.8378	35.3183	181.474	189.891	256.944	388	122	126	180	366	281	267	258	309	1917	978	1680
SF45436_c20160	609	1946339	1946947	-	Glutathione S-transferase (EC 2.5.1.18)	-0.991231	0.000243184	0.00072592	0.180713	0.510205	0.686838	0.291595	0.27151	0.781641	31.8302	26.816	18.8684	50.1236	49.292	55.7979	20.0944	17.8107	30.7238	37.0848	46.5272	43.661	163	77	58	114	141	142	103	54	129	188	115	137
SF45436_c39630	123	3955865	3955987	-	hypothetical protein	-0.990579	0.0103407	0.0206147	-0.0596363	0.878493	0.934817	0.272938	0.469481	0.874683	46.4094	60.3508	46.7108	106.671	107.315	89.4951	78.2411	48.9915	30.6599	61.5305	112.178	80.4739	48	35	29	49	62	46	81	30	26	63	56	51
SF45436_c09710	1563	961359	962921	-	Probable glycosyl transferase	-0.990499	4.76596e-05	0.000166051	-0.415442	0.0879612	0.282094	0.29054	0.231082	0.749946	49	59.5698	68.0675	107.072	131.172	112.226	85.9724	75.3083	73.9608	72.4783	96.9487	117.469	644	439	537	625	963	733	1131	586	797	943	615	946
SF45436_c40950	1368	4071665	4073032	+	sensor histidine kinase	-0.989436	4.14462e-05	0.000145673	0.201606	0.406342	0.604161	0.373461	0.119681	0.63419	43.5533	42.9451	38.2333	94.3443	73.7678	79.7674	31.0923	37.4419	40.0782	60.1533	53.8532	77.1797	501	277	264	482	474	456	358	255	378	685	299	544
SF45436_c03800	504	401180	401683	-	cytosolic long-chain acyl-CoA thioester hydrolase family protein	-0.989325	6.64661e-08	3.55288e-07	-0.0517137	0.77899	0.872994	0.288703	0.110309	0.618734	84.7098	107.728	97.0936	167.885	193.468	211.289	86.9863	102.027	110.51	147.303	156.928	165.203	359	256	247	316	458	445	369	256	384	618	321	429
SF45436_b57630	1803	1178619	1180421	-	Methanol dehydrogenase large subunit protein (EC 1.1.99.8)	-0.989265	2.84575e-07	1.40919e-06	0.245957	0.207419	0.426227	-0.779437	3.37399e-05	0.00694523	31.5284	24.8203	20.2184	58.0679	53.4905	41.2773	22.8659	23.1724	18.9049	83.6186	91.0132	87.7308	478	211	184	391	453	311	347	208	235	1255	666	815
SF45436_b63700	990	1786996	1787985	-	Threonine dehydratase (EC 4.3.1.19)	-0.988992	0.00476972	0.0103631	0.0825944	0.814458	0.895675	0.286187	0.411198	0.859746	38.5602	25.0652	20.4122	43.5457	59.5688	64.2974	22.442	26.9849	30.3276	42.9559	46.0429	48.423	321	117	102	161	277	266	187	133	207	354	185	247
SF45436_b49230	294	300917	301210	-	hypothetical protein	-0.988964	0.00624378	0.0131454	0.213908	0.561325	0.726017	-0.0765612	0.827548	0.967579	31.1468	35.3483	16.8468	51.9137	68.0699	45.5814	21.4182	15.0307	35.0279	51.4847	53.6363	69.9759	77	49	25	57	94	56	53	22	71	126	64	106
SF45436_b59840	309	1397740	1398048	+	hypothetical protein	-0.988192	4.04575e-06	1.68321e-05	-0.638166	0.00289722	0.0521577	-0.209935	0.326085	0.813268	701.228	944.453	732.204	1441.08	1612.94	1660.4	1271.54	1140.84	1286.16	1248.74	2310.02	1898.13	1822	1376	1142	1663	2341	2144	3307	1755	2740	3212	2897	3022
SF45436_c06130	315	627965	628279	-	FIG00984092: hypothetical protein	-0.987872	0.000596677	0.00163066	0.153642	0.594578	0.749969	0.50131	0.0806378	0.580853	120.057	255.855	249.063	395.273	397.412	442.899	179.536	225.096	156.096	257.042	269.858	346.271	318	380	396	465	588	583	476	353	339	674	345	562
SF45436_c28040	117	2758101	2758217	-	hypothetical protein	-0.987269	0.0127587	0.0247949	-0.00594835	0.988197	0.994167	-0.272408	0.47169	NA	33.5427	41.6929	49.1062	66.3693	109.179	67.4955	36.5571	36.0527	50.8277	63.6592	130.567	104.507	33	23	29	29	60	33	36	21	41	62	62	63
SF45436_b63840	1335	1801349	1802683	-	D-amino acid dehydrogenase small subunit (EC 1.4.99.1)	-0.98659	0.0737956	0.112311	-1.64775	0.00275867	0.0506697	-0.0369466	0.946463	0.991501	33.2275	22.2417	18.6988	47.1348	46.2478	53.7758	26.254	26.0297	180.355	40.3136	55.9226	54.8088	373	140	126	235	290	300	295	173	1660	448	303	377
SF45436_c20460	1944	1979282	1981225	+	Macrolide export ATP-binding/permease protein MacB (EC 3.6.3.-)	-0.985927	3.07274e-09	1.992e-08	-0.0552924	0.740893	0.851681	0.263488	0.108709	0.617631	37.439	29.8934	30.7776	59.9167	64.9431	70.0427	31.1695	29.3445	41.6333	47.212	57.5421	58.0056	612	274	302	435	593	569	510	284	558	764	454	581
SF45436_b46450	585	7262	7846	-	hypothetical protein	-0.985894	0.000397021	0.00112955	0.805128	0.00422036	0.0648726	0.389692	0.159853	0.681047	50.8222	140.668	118.871	215.586	187.424	209.032	58.0852	61.8046	57.0262	132.247	176.475	158.917	250	388	351	471	515	511	286	180	230	644	419	479
SF45436_c18510	435	1795277	1795711	+	FIG01074951: hypothetical protein	-0.985782	0.00756082	0.0156026	0.715383	0.0541703	0.228662	0.458371	0.213147	0.732083	38.8212	169.184	138.91	206.21	226.603	251.405	81.3921	62.7992	66.0204	138.634	161.995	197.654	142	347	305	335	463	457	298	136	198	502	286	443
SF45436_c20060	1359	1935222	1936580	-	TRAP-type C4-dicarboxylate transport system2C large permease component	-0.985589	0.00077468	0.00206076	0.209243	0.480331	0.664331	0.367243	0.205392	0.723454	20.5645	12.4851	11.371	28.7666	24.4388	35.5696	10.491	10.494	17.717	22.0108	21.9377	24.8496	235	80	78	146	156	202	120	71	166	249	121	174
SF45436_c08000	849	804608	805456	-	Folate-dependent protein for Fe/S cluster synthesis/repair in oxidative stress	-0.980048	0.000269852	0.000796426	0.133305	0.620782	0.770311	0.40874	0.128119	0.641186	95.2513	224.581	234.521	373.736	352.074	365.859	155.335	180.755	168.621	214.934	290.504	317.301	680	899	1005	1185	1404	1298	1110	764	987	1519	1001	1388
SF45436_b54440	303	830370	830672	+	HYPOTHETICAL SIGNAL PEPTIDE PROTEIN	-0.979613	0.000707759	0.00189835	0.156202	0.593373	0.749565	-0.272007	0.336115	0.823375	48.2761	72.7966	59.5008	83.9529	103.99	165.853	58.425	60.3258	42.604	104.669	144.745	179.352	123	104	91	95	148	210	149	91	89	264	178	280
SF45436_b63830	477	1800759	1801235	-	Leucine-responsive regulatory protein2C regulator for leucine (or lrp) regulon and high-affinity branched-chain amino acid transport system	-0.978185	0.0111824	0.0220596	-0.874631	0.0220534	0.153163	0.316276	0.405373	0.858817	22.9371	19.5639	17.4444	34.2426	45.5257	38.6295	29.6404	17.2651	62.944	24.681	37.7077	33.3646	92	44	42	61	102	77	119	41	207	98	73	82
SF45436_c13170	927	1290291	1291217	-	Glycine cleavage system transcriptional activator GcvA	-0.977426	2.42621e-06	1.04064e-05	-0.131833	0.526246	0.700085	0.228564	0.264798	0.779109	45.9275	53.5373	49.583	88.0998	85.8947	119.006	52.9329	50.7038	59.301	62.3333	90.3702	98.1936	358	234	232	305	374	461	413	234	379	481	340	469
SF45436_c40370	1707	4024620	4026326	+	FIG01076584: hypothetical protein	-0.977411	2.31171e-06	9.95294e-06	0.111955	0.589972	0.746969	0.267394	0.193666	0.712373	39.0143	52.6808	63.37	103.216	103.643	97.7116	46.1461	50.2457	46.8188	64.7455	89.7807	98.9181	560	424	546	658	831	697	663	427	551	920	622	870
SF45436_c04780	1725	498069	499793	-	Galactonate dehydratase (EC 4.2.1.6)	-0.976385	2.10913e-06	9.15618e-06	-0.311119	0.130856	0.34005	0.3838	0.0605679	0.531367	41.0891	33.8115	38.0157	68.9205	70.5962	82.9581	42.2208	44.5978	53.4774	49.097	60.7052	60.9818	596	275	331	444	572	598	613	383	636	705	425	542
SF45436_d65840	4764	34656	39419	+	FIG00804806: hypothetical protein	-0.97593	0.000468597	0.0013123	0.653745	0.0197497	0.146928	0.346639	0.212957	0.732083	33.4006	17.229	14.0562	40.5246	40.1309	46.9161	13.4173	13.2814	14.5228	31.3188	35.0141	34.0177	1338	387	338	721	898	934	538	315	477	1242	677	835
SF45436_c07020	1110	709366	710475	-	FIG00984063: hypothetical protein	-0.975189	7.54147e-05	0.000251777	-0.381944	0.120984	0.329223	0.494729	0.044173	0.4821	71.9972	111.395	129.401	210.594	219.804	183.465	143.536	151.101	112.377	110.282	146.725	179.047	672	583	725	873	1146	851	1341	835	860	1019	661	1024
SF45436_e68410	240	103635	103874	+	hypothetical protein	-0.97445	6.60516e-06	2.65378e-05	-0.187182	0.388174	0.589787	0.0524265	0.805021	0.966935	111.987	165.254	126.3	272.228	262.576	254.259	163.365	153.996	139.606	201.72	272.057	289.509	226	187	153	244	296	255	330	184	231	403	265	358
SF45436_b56140	429	1012166	1012594	-	hypothetical membrane-anchored protein	-0.973925	4.73877e-05	0.000165188	-0.355065	0.137893	0.347699	0.0792214	0.736278	0.950724	52.9475	60.809	70.6575	112.349	113.646	134.991	81.9766	77.2558	75.7344	87.368	106.827	148.391	191	123	153	180	229	242	296	165	224	312	186	328
SF45436_c29220	549	2889017	2889565	-	FIG003437: hypothetical with DnaJ-like domain	-0.973752	2.15923e-05	7.9511e-05	-0.172062	0.453098	0.64201	0.189249	0.408172	0.858817	324.279	529.259	442.067	783.3	810.491	948.491	557.263	541.494	359.838	523.85	823.101	884.161	1497	1370	1225	1606	2090	2176	2575	1480	1362	2394	1834	2501
SF45436_c26130	1173	2554327	2555499	+	Cystathionine gamma-synthase (EC 2.5.1.48)	-0.973692	0.0573454	0.0909441	0.737707	0.154628	0.369414	0.439085	0.38943	0.851675	22.7101	6.50916	9.28943	14.153	28.1325	33.8654	8.40689	4.62349	10.1395	17.0006	18.0645	21.1788	224	36	55	62	155	166	83	27	82	166	86	128
SF45436_e68980	897	154282	155178	+	Orotidine 5'-phosphate decarboxylase (EC 4.1.1.23)	-0.973185	1.26728e-05	4.85468e-05	-0.35733	0.108898	0.311184	-0.0180098	0.935179	0.989641	68.4111	108.528	113.747	170.152	202.219	196.617	130.069	125.849	115.454	139.684	213.704	223.727	516	459	515	570	852	737	982	562	714	1043	778	1034
SF45436_c16150	924	1564516	1565439	-	Soluble lytic murein transglycosylase and related regulatory proteins (some contain LysM/invasin domains)	-0.973158	6.30665e-07	2.96112e-06	0.0032531	0.986762	0.993323	0.492174	0.0113619	0.270972	68.6001	103.291	94.7708	175.033	167.969	178.959	84.3504	90.4327	90.5746	112.98	104.263	153.755	533	450	442	604	729	691	656	416	577	869	391	732
SF45436_c27780	1734	2726284	2728017	+	Polyhydroxyalkanoic acid synthase	-0.972446	1.35656e-07	6.95059e-07	0.214912	0.248599	0.467714	0.1037	0.569136	0.916095	43.5506	29.9666	28.5637	62.8493	70.8437	67.6229	27.7499	33.0141	27.8546	54.731	62.5215	70.4031	635	245	250	407	577	490	405	285	333	790	440	629
SF45436_c12440	618	1214773	1215390	-	Transcriptional regulator2C GntR family	-0.970683	0.000258228	0.000765446	0.309952	0.251395	0.470598	0.248095	0.342513	0.829095	27.518	27.7982	38.149	64.1251	61.665	56.9214	22.8778	20.1515	31.9193	38.4886	47.0457	68.7774	143	81	119	148	179	147	119	62	136	198	118	219
[truncated: 5,591 more rows]

## Sheet: Table S1B
Table S1B. Zur-box identified in the genome of Sinorhizobium fredii CCBAU45436 and transcription profiles of associated genes in RNA-seq analysis.
Sequence	Score	ATG	Gene_ID	Description	High_zinc vs TPEN (WT)			WT vs Mzur (High_zinc)			WT vs Mzur (TPEN)
[truncated: 21 more rows]
