# Supplementary material for: Modulation of Symbiotic Compatibility by Rhizobial Zinc Starvation Machinery
Source: mBio. 2020 Feb 18;11(1):e03193-19. doi: 10.1128/mBio.03193-19 (PMC7029138; doi:10.1128/mBio.03193-19)
Supplement: TABLE S2 [file mBio.03193-19-st002.xlsx]

## Sheet: 工作表1
Table. S2. Strains, plasmids and primers used in this study.
	Relevant characteristics	Note
Strains
E. coli
DH5α	F-,φ80dlacZ Δ M15,Δ (lacZYA-argF)U169,deoR, recA1, endA1, hsdR17(rk-,mk+ ), phoA, supE44, λ-, thi-1, gyrA96, relA1	GenStar
BL21(DE3)	F- ompT hsdS B (rB–mB–) gal dcm (DE3)	Novagen, Germany
S. fredii CCBAU45436	wild type, NAr, TMPr	Lab stock
CCBAU45436_3xMyc	zur::3xMyc, NAr, TMPr, Kmr	This work
Mzur	CCBAU45436 Δzur,NAr,TMPr,Genr	This work
MznuA	CCBAU45436 ΔznuA, NAr,TMPr	This work
MznuB	CCBAU45436 ΔznuB, NAr,TMPr	This work
MznuC	CCBAU45436 ΔznuC, NAr,TMPr	This work
MznuAznuB	CCBAU45436 ΔznuAΔznuB, NAr,TMPr	This work
Mc06450znuB	CCBAU45436 Δc06450ΔznuB, NAr,TMPr	This work
MznuAzc06450znuB	CCBAU45436 ΔznuAΔc06450ΔznuB, NAr,TMPr	This work
MznuAzc06450zip1zip2znuB	CCBAU45436 ΔznuAΔc06450Δzip1ΔznuBzip2::pVO155, NAr,TMPr, Kmr	This work
Mzip1	CCBAU45436 Δzip1, NAr, TMPr, Genr	This work
Mzip2	CCBAU45436 Δzip2, NAr, TMPr, Genr	This work
Mzip1zip2	CCBAU45436 Δzip1zip2::pVO155, NAr,TMPr,Genr, Kmr	This work
MznuAzip1	CCBAU45436 ΔznuAΔzip1, NAr, TMPr, Genr	This work
MznuAzip2	CCBAU45436 ΔznuAΔzip2, NAr,TMPr,Genr,	This work
MznuAzip1zip2	CCBAU45436 ΔznuAΔzip1zip2::pVO155, NAr,TMPr, Kmr	This work
Mc06450	CCBAU45436 Δc06450, NAr,TMPr	This work
MznuAc06450zip1zip2	CCBAU45436 ΔznuAΔc06450Δzip1zip2::pVO155, NAr,TMPr, Kmr	This work
MznuAc06450	CCBAU45436 ΔznuAΔc06450, NAr,TMPr	This work
MznuA/pB-znuA	CCBAU45436 ΔznuA containing pBBR1MCS3::znuA, NAr, TMPr, Tetr	This work
MznuAc06450/pB-znuA	CCBAU45436 ΔznuAΔc06450 containing pBBR1MCS3::znuA, NAr,TMPr,Tetr	This work
MznuAc06450/pB-c06450	CCBAU45436 ΔznuAΔc06450 containing pBBR1MCS3::c06450, NAr,TMPr, Tetr	This work
MznuAzip1zip2/pB-znuA	CCBAU45436 ΔznuAΔzip1zip2::pVO155 containing pBBR1MCS3::znuA, NAr,TMPr,Tetr,Kmr	This work
MznuAzip1zip2/pB-zip1	CCBAU45436 ΔznuAΔzip1zip2::pVO155 containing pBBR1MCS3::zip1, NAr,TMPr,Tetr,Kmr	This work
WT/PznuA-lacZ	CCBAU45436 containing the znuA promoter fusion plasmid pGD926 with the lacZ reporter gene, NAr, TMPr, Tetr	This work
Mzur/PznuA-lacZ	Mzur containing the znuA promoter fusion plasmid pGD926 with the lacZ reporter gene, NAr, TMPr, Tetr	This work
S. fredii CCBAU25509	wild type, NAr, TMPr	Lab stock
M25509znuA	CCBAU25509 znuA::pVO155, NAr, TMPr, Kmr	This work
S. sojae CCBAU05684	wild type, NAr, TMPr	Lab stock
M05684znuA	CCBAU05684 znuA::pVO155, NAr, TMPr, Kmr	This work
S. sp. CCBAU05631	wild type, NAr, TMPr	Lab stock
M05631znuA	CCBAU05631 znuA::pJQ200SK, NAr, TMPr, Genr	This work
Plasmids
pET-28a(+)	Expression vector, allow the production of fusion proteins containing amino terminal 6xHis-taggted sequences. Kmr	Novagen, Germany
pET28a-zur	pET-28a(+)containing the coding region of the zur gene. Kmr	This work
pCM351	Broad host range cloning vector, Genr, Tetr	(Marx and Lidstrom, 2002)
pCM157	IncP plasmid that provides expression of the Cre recombinase, Tetr	(Marx and Lidstrom, 2002)
pRK2013	Helper plasmid, IncP,Tra+,Mob+,ColE1, Kmr	(Figurski and Helinski, 1979)
pVO155	pUC119 derivative for insertional inactivation in S. fredii, Kmr, Ampr	(Oke and Long 1999)
pJQ200SK	Broad host range cloning vector, Genr, Smr	(Quandt and Hynes, 1993)
pGD926	pRK290 derived vector with a promoterless lacZ gene, Tetr	(Ditta et al., 1985)
pBBR1MCS-3	Broad-host cloning vector, Tetr	(Kovach et al. 1995)
pVO _3Myc	pVO155 derived vector with 3xMyc epitope, Kmr	This work
Primers
zur-UF	CCGGAATTCGCTCGGCTGCTTCGTC. (EcoRI)	For zur deletion
zur-UR	CGGGGTACCTTCGTCAATTCGGGCGTAC (KpnI)	For zur deletion
zur-DF	TGGGCCCCAAGACCGAGAAGACGACCAT (ApaI)	For zur deletion
zur-DR	CGACCGGTTCTGACGTGGCAGGCAAAT (AgeI)	For zur deletion
zur-ORF-F	TCGGGATCCATGGGTACGCCCGAATTGACG (BamHI)	For Zur protein exoression
zur-ORF-R	GACAAGCTTTCAGGCGCAGCTCTTGCAGTG (HindIII)	For Zur protein exoression
znuA-UF	GCTCTAGACGGAACAATGACCTCCAATTC (XbaI)	For znuA deletion
znuA-UR	CGGGTACCCCAGCCCGGATCTGTACTTC (KpnI)	For znuA deletion
znuA-DF	CGACCGGTAGGAGGGTCGTGGATACCAG (AgeI)	For znuA deletion
znuA-DR	TCGGAGCTCTCAGTTCGTAAAGCGCAATCTC (SacI)	For znuA deletion
com_znuA-F	CGGGTACCATGAAATCGACGCCTGCC (KpnI)	For znuA complementation
com_znuA-R	GACAAGCTTTCAGCTTGCCGAAGATAG (HindIII)	For znuA complementation
zip1-UF	CGGGTACCTCGCATCCGCATTCGATG (KpnI)	For zip1 deletion
zip1-UR	CGCCATATGCACGATCAACGGCAGGAC (NdeI)	For zip1 deletion
zip1-DF	GCTTACGTAGCGACTGCGATGCTCGTC (SnaBI)	For zip1 deletion
zip1-DR	CGACCGGTCATCTGAGTATGGCGCTC (AgeI)	For zip1 deletion
com_zip1-F	CGGGGTACCTTGCTGTGGCTCGTCCTGCC (KpnI)	For zip1 complementation
com_zip1-R	GCTCTAGATCATATCTTGACGAGCATCG (XbaI)	For zip1 complementation
zip2-UF	CGGGTACCTCGAGGCGCGTTAGCAG (KpnI)	For zip2 deletion
zip2-UR	CGCCATATGCCTTCGACCATGTGCCG (NdeI)	For zip2 deletion
zip2-DF	GCTTACGTAAGCAGTCTGCCGCACTG (SnaBI)	For zip2 deletion
zip2-DR	CGCGAGCTCAGGCTAGCCTATTGCTG (SacI)	For zip2 deletion
zip2_pVO_F	GCGGGATCCGTCGAAGGCAACTTTGCC (BamHI)	For zip2 insertion inactivation
zip2_pVO_R	GCTCTAGACCGCGCTCGTTGGATACG (XbaI)	For zip2 insertion inactivation
znuB-UF	ATATCGAATTCCTGCAGCCCTCGTCAGCCTTGCGAATG	For znuB deletion
znuB-UR	TCAAGCATCGCGCTTCTCCG	For znuB deletion
znuB-DF	CGGAGAAGCGCGATGCTTGATGGGTACGCCCGAATTGAC	For znuB deletion
znuB-DR	CTAGAACTAGTGGATCCCCCGAAGCCGAGGTCCTCGAG	For znuB deletion
znuC-UF	ATATCGAATTCCTGCAGCCCTTGGTTCAACTTCTGCAG	For znuC deletion
znuC-UR	CGAAAAATTCCGTTTTGGGCAG	For znuC deletion
znuC-DF	CCAAAACGGAATTTTTCGATGCTTGACGATTTCTTC	For znuC deletion
znuC-DR	CTAGAACTAGTGGATCCCCCCAGACTGAGTACGAACAG	For znuC deletion
znuA-pGD-F	CGCGGATCCGAGAGGAGGGTCGTGG (BamHI)	For lacZ reporter gene
znuA-pGD-R	CCCAAGCTTAATTCCGTTTTGGGCA (HindIII)	For lacZ reporter gene
c06450-UF	ATATCGAATTCCTGCAGCCCCACCTGCTGCCATTCCG	For c06450 deletion
c06450-UR	CGCATGTGGATGAATAGTCG	For c06450 deletion
c06450-DF	CGACTATTCATCCACATGCGGACACAAGATTGTTCAT	For c06450 deletion
c06450-DR	CTAGAACTAGTGGATCCCCCCGAGCCAGATTGCAATG	For c06450 deletion
com_c06450-F	CTAGAACTAGTGGATCCCCCATGAACAATCTTGTGTCCATG	For c06450 complementation
com_c06450-R	ATATCGAATTCCTGCAGCCCCTATTCATCCACATGCGGTTC	For c06450 complementation
09-84-znuA_pVO_F	CGTGCCTAGGACTAGTGTCGATCATGCAGGGCGTC	For znuA (25509, 05684) insertion inactivation
09-84-znuA_pVO_R	TCCTCTAGAGCTCGAGGGAACTCGCCTTCGCCATG	For znuA (25509, 05684) insertion inactivation
631A-pJO-F	ATATCGAATTCCTGCAGCCCATGAAATCGACGCCTGCC	For znuA (05631) insertion inactivation
631A-pJO-R	CTAGAACTAGTGGATCCCCCTCGAGCCACAGATGCATG	For znuA (05631) insertion inactivation
znuA-QF	TCGATCAAGCCGATCCATTC	qPCR
znuA-QR	TCGATGGCTTCATGTTGTAGG	qPCR
znuC-QF	CACGACCTTCACATCGTCAT	qPCR
znuC-QR	TCAAATATTCCGGGCTCTGG	qPCR
zip1-QF	GCTCGACGAAGACGGTTTA	qPCR
zip1-QF	TGCCGGAACTGCCAATAG	qPCR
zip2-QF	TGTCGGCTTTCTGACAGTTTAT	qPCR
zip2-QR	GATACGATGCAGGCGAGAAA	qPCR
zur-QF	GCCGATGAGCGCCTATAC	qPCR
zur-QR	GATGGACGAGGCCGTATTC	qPCR
c06450-QF	CGGCTTGTTCAGCCATTTC	qPCR
c06450-QR	GATTGCGGTGAGGACAGAG	qPCR
16S-QF	GCTCGTTGCGGGACTTAACC	qPCR
16S-QR	TTCGGCTGGATCGGAGACA	qPCR
nodD1-QF	GCAACTCACGCACACGAATCT	qPCR
nodD1-QR	CGGCGTGGTGATGTCGATTT	qPCR
nodD2-QR	CCGCTTCACGACTCTTTCA	qPCR
nodD2-QF	GCACATCCAGTTCTCCATCA	qPCR
ttsI-QF	ATGACGGCAGGAACTGAATAC	qPCR
ttsI-QR	CTTCTGCTGGAGTTGGTACTG	qPCR
rhcT-QF	AGGCTTCCGCTATGGGAGTATT	qPCR
rhcT-QR	ACCGATATACGGGCCAGATTGA	qPCR
nodA-QF	CGAAACGGTCTCGGTACAA	qPCR
nodA-QR	CGGAAAGACCACAACGAGTA	qPCR
nopP-QF	ACCAGTGTGTTGGACTGATG	qPCR
nopP-QR	CACGGTGGAGGTAATCTCTTG	qPCR
nolR-QF	AAGGAAGAAATGGCGGTAGG	qPCR
nolR-QR	TCGGACGAGCTCGAATAGTA	qPCR
Z1	CAGCATCACCGAGAGCTG	RT-PCR
B2	CGAGAATCGTATAGGCGC	RT-PCR
B1	CAGCATCACCGAGAGCTG	RT-PCR
C2	CGACCATGGCAATGCCGA	RT-PCR
C1	CGATCGGAAATTCAGCAT	RT-PCR
A1	GTCGTGGATACCAGCAGG	RT-PCR
A2	GTCAATGTCGTGATCGAG	RT-PCR
G1	TTGGCTTCCGCCCACTAG	RT-PCR
Biotin-znuA-F	Biotin-GCGACTGCGTCGTGTAATGTTATTACATCAATTGCGTTATGCTATAACGTGTGCAATAGC	EMSA
Biotin-znuA-R	Biotin-GCTATTGCACACGTTATAGCATAACGCAATTGATGTAATAACATTACACGACGCAGTCGC	EMSA
MU-Biotin-znuA-F	Biotin-GCGACTGCGTCGTACGGCGTTATTACATCAATTGCACCGCGCTATAACGTGTGCAATAGC	EMSA
MU-Biotin-znuA-R	Biotin-GCTATTGCACACGTTATAGCGCGGTGCAATTGATGTAATAACGCCGTACGACGCAGTCGC	EMSA
NON-Biotin-znuA-F	GCGACTGCGTCGTGTAATGTTATTACATCAATTGCGTTATGCTATAACGTGTGCAATAGC	EMSA
NON-Biotin-znuA-R	GCTATTGCACACGTTATAGCATAACGCAATTGATGTAATAACATTACACGACGCAGTCGC	EMSA
Biotin-68370-F	Biotin-CAATCCCACGACGTAATGTTATAACATATCAGATAAGA	EMSA
Biotin-68370-R	Biotin-TCTTATCTGATATGTTATAACATTACGTCGTGGGATTG	EMSA
Biotin-65890-F	Biotin-TGATCGACGTGTGTAATGATATAACATATCGCATAAGT	EMSA
Biotin-65890-R	Biotin-ACTTATGCGATATGTTATATCATTACACACGTCGATCA	EMSA
Biotin-c06450-F:	Biotin-CAGCTCCTTATAATGTTATAACGTAACGGCACTTGATA	EMSA
Biotin-c06450-R	Biotin-TATCAAGTGCCGTTACGTTATAACATTATAAGGAGCTG	EMSA
Biotin-42610-F	Biotin-CAACATTCGCATGTTATGTTATAACATATCGCGTAATC	EMSA
Biotin-42610-R	Biotin-GATTACGCGATATGTTATAACATAACATGCGAATGTTG	EMSA
Zur_tag_F	CGTGCCTAGGACTAGTGTATACGATTCTCGACAAGC	3xMyc epitope-tagged Zur
Zur_tag_R	CCCGAACCGCCACCGCCGGCGCAGCTCTTGCAGTGC	3xMyc epitope-tagged Zur
